# Supplementary material for: Tandem NBPF 3mer HORs (Olduvai triplets) in Neanderthal and two novel HOR tandem arrays in human chromosome 1 T2T-CHM13 assembly
Source: Sci Rep. 2023 Sep 2;13:14420. doi: 10.1038/s41598-023-41517-3 (PMC10475015; doi:10.1038/s41598-023-41517-3)
Supplement: Supplementary file 2 — Supplementary Table 2. [file 41598_2023_41517_MOESM2_ESM.xlsx]

## Sheet: hg38
16563442	5	m01_d	20.1598
16565065	1623	m03_d	9.47437
16566598	1533	m01_d	15.8574
21424124	4857526	m03_d	22.6476
21425628	1504	m02_d	10.9848
21479230	53602	m03_rc	17.4562
21480786	1556	m02_rc	11.3005
21482333	1547	m03_rc	22.3881
120460379	98978046	m01_rc	14.7511
120461995	1616	m03_rc	1.10318
120463536	1541	m02_rc	1.26263
120465110	1574	m01_rc	18.9305
120823098	357988	m01_rc	15.8574
120824718	1620	m03_rc	9.79883
120826258	1540	m03_rc	9.79883
120829616	3358	m03_rc	0.843608
120831151	1535	m02_rc	1.38889
120832728	1577	m01_rc	1.29072
120836369	3641	m03_rc	0.713822
120837908	1539	m02_rc	1.0101
120839479	1571	m01_rc	19.7296
143594718	22755239	m03_d	23.2966
143596247	1529	m03_d	14.536
143597726	1479	m02_d	15.4672
143599310	1584	m03_d	17.9104
144422494	823184	m01_d	20.8359
144424115	1621	m02_d	2.27273
144425704	1589	m03_d	1.23297
144427230	1526	m01_d	15.5501
145291013	863783	m01_d	19.914
145292627	1614	m02_d	0.883838
145294211	1584	m03_d	2.07657
145295757	1546	m01_d	1.84388
145297386	1629	m02_d	1.38889
145298977	1591	m03_d	1.49254
145300519	1542	m01_d	1.78242
145302139	1620	m02_d	1.45202
145303720	1581	m03_d	7.85204
145305317	1597	m02_d	1.0101
145306903	1586	m03_d	7.85204
145308500	1597	m02_d	0.883838
145310087	1587	m03_d	1.29786
145311627	1540	m01_d	1.96681
145313256	1629	m02_d	2.2096
145314855	1599	m03_d	1.68722
145316397	1542	m01_d	2.02827
145318028	1631	m02_d	2.0202
145319625	1597	m03_d	0.45425
145321159	1534	m01_d	2.02827
145322790	1631	m02_d	0.694444
145324375	1585	m03_d	0.45425
145325909	1534	m01_d	1.84388
145327538	1629	m02_d	2.0202
145329135	1597	m03_d	1.55743
145330676	1541	m01_d	1.78242
145332304	1628	m02_d	0.757576
145333888	1584	m03_d	1.94679
145335432	1544	m01_d	1.78242
145337060	1628	m02_d	0.441919
145338644	1584	m03_d	1.55743
145340186	1542	m01_d	1.29072
145341811	1625	m02_d	0.94697
145343398	1587	m03_d	1.55743
145344940	1542	m01_d	1.84388
145346569	1629	m02_d	2.27273
145348168	1599	m03_d	1.62232
145349710	1542	m01_d	2.08974
145351341	1631	m02_d	1.45202
145352932	1591	m03_d	1.62232
145354474	1542	m01_d	1.72096
145356096	1622	m02_d	1.32576
145357680	1584	m03_d	1.49254
145359221	1541	m01_d	1.78242
145360849	1628	m02_d	0.757576
145362433	1584	m03_d	1.49254
145363975	1542	m01_d	1.84388
145365604	1629	m02_d	1.19949
145367193	1589	m03_d	1.62232
145368735	1542	m01_d	1.78242
145370357	1622	m02_d	1.26263
145371941	1584	m03_d	1.68722
145373483	1542	m01_d	1.78242
145375111	1628	m02_d	0.694444
145376695	1584	m03_d	0.973394
145378233	1538	m01_d	2.08974
145379863	1630	m02_d	0.820707
145381447	1584	m03_d	1.55743
145382989	1542	m01_d	1.78242
145384618	1629	m02_d	0.694444
145386203	1585	m03_d	0.45425
145387737	1534	m01_d	2.08974
145389368	1631	m02_d	1.32576
145390959	1591	m03_d	0.45425
145392492	1533	m01_d	15.3042
145573451	180959	m01_d	20.3442
145575066	1615	m02_d	3.15657
145576650	1584	m03_d	3.50422
145578202	1552	m01_d	15.9189
146065805	487603	m01_d	19.5452
146067427	1622	m03_d	5.64569
146068957	1530	m01_d	1.96681
146070571	1614	m02_d	0.631313
146072157	1586	m03_d	0.778715
146073679	1522	m01_d	2.82729
146075293	1614	m02_d	2.71465
146076893	1600	m03_d	1.03829
146078415	1522	m01_d	2.76583
146080029	1614	m02_d	1.83081
146081623	1594	m03_d	1.03829
146083151	1528	m01_d	2.02827
146084765	1614	m02_d	1.19949
146086350	1585	m03_d	1.29786
146087872	1522	m01_d	2.76583
146089486	1614	m02_d	0.568182
146091068	1582	m03_d	1.23297
146092590	1522	m01_d	2.70436
146094204	1614	m02_d	0.94697
146095790	1586	m03_d	1.16807
146097312	1522	m01_d	2.76583
146098926	1614	m02_d	0.94697
146100512	1586	m03_d	1.16807
146102034	1522	m01_d	2.6429
146103648	1614	m02_d	0.441919
146105230	1582	m03_d	1.23297
146106752	1522	m01_d	2.76583
146108357	1605	m02_d	1.57828
146109940	1583	m03_d	1.29786
146111462	1522	m01_d	2.39705
146113075	1613	m02_d	0.757576
146114658	1583	m03_d	1.23297
146116180	1522	m01_d	2.39705
146117794	1614	m02_d	1.45202
146119384	1590	m03_d	1.42764
146120916	1532	m01_d	1.29072
146122530	1614	m02_d	0.94697
146124117	1587	m03_d	1.55743
146125649	1532	m01_d	16.0418
146983938	858289	m01_rc	15.7345
146985553	1615	m03_rc	2.14147
146987110	1557	m02_rc	4.98737
146988696	1586	m01_rc	3.07314
146990314	1618	m03_rc	2.14147
146991871	1557	m02_rc	4.2298
146993445	1574	m01_rc	18.5618
147111290	117845	m02_d	21.2753
147112874	1584	m03_d	15.3147
148103167	990293	m01_d	18.5003
148104784	1617	m02_d	2.96717
148106368	1584	m03_d	1.94679
148107901	1533	m01_d	15.673
148532491	424590	m01_d	19.791
148534108	1617	m03_d	5.84036
148535643	1535	m01_d	1.10633
148537255	1612	m02_d	0.568182
148538836	1581	m03_d	1.16807
148540364	1528	m01_d	1.90535
148541969	1605	m02_d	1.57828
148543550	1581	m03_d	1.10318
148545078	1528	m01_d	1.90535
148546677	1599	m02_d	2.08333
148548258	1581	m03_d	1.16807
148549786	1528	m01_d	1.84388
148551385	1599	m02_d	2.14647
148552966	1581	m03_d	1.16807
148554499	1533	m01_d	1.41365
148556097	1598	m02_d	2.77778
148557680	1583	m03_d	1.16807
148559213	1533	m01_d	0.983405
148560831	1618	m02_d	2.14647
148562425	1594	m03_d	0.973394
148563953	1528	m01_d	1.84388
148565558	1605	m02_d	2.08333
148567141	1583	m03_d	1.03829
148568674	1533	m01_d	1.47511
148570288	1614	m02_d	0.883838
148571862	1574	m01_d	9.34235
148573477	1615	m02_d	1.38889
148575068	1591	m03_d	0.973394
148576601	1533	m01_d	15.0584
149055142	478541	m01_d	19.3608
149056759	1617	m02_d	1.64141
149058354	1595	m03_d	9.92862
149059942	1588	m02_d	2.27273
149061519	1577	m03_d	1.42764
149063052	1533	m01_d	14.7511
149487138	424086	m01_rc	15.1199
149488757	1619	m03_rc	1.36275
149490302	1545	m02_rc	1.32576
149491881	1579	m01_rc	2.6429
149493512	1631	m03_rc	1.68722
149495060	1548	m02_rc	1.51515
149496644	1584	m01_rc	2.02827
149498269	1625	m03_rc	1.49254
149499815	1546	m02_rc	1.45202
149501399	1584	m01_rc	2.6429
149503030	1631	m03_rc	1.49254
149504576	1546	m02_rc	1.45202
149506160	1584	m01_rc	2.6429
149507791	1631	m03_rc	1.49254
149509337	1546	m02_rc	1.45202
149510921	1584	m01_rc	2.6429
149512552	1631	m03_rc	1.36275
149514098	1546	m02_rc	0.883838
149515677	1579	m01_rc	2.82729
149517308	1631	m03_rc	1.03829
149518851	1543	m02_rc	0.883838
149520430	1579	m01_rc	2.95022
149522063	1633	m03_rc	0.973394
149523607	1544	m02_rc	1.32576
149525187	1580	m01_rc	2.08974
149526814	1627	m03_rc	0.778715
149528337	1523	m02_rc	3.0303
149529916	1579	m01_rc	2.21266
149531543	1627	m03_rc	0.973394
149533087	1544	m02_rc	0.820707
149534667	1580	m01_rc	2.82729
149536298	1631	m03_rc	0.973394
149537839	1541	m02_rc	1.51515
149539418	1579	m01_rc	2.39705
149541045	1627	m03_rc	1.94679
149542576	1531	m02_rc	3.66162
149544155	1579	m01_rc	2.27412
149545782	1627	m03_rc	2.01168
149547313	1531	m02_rc	3.59849
149548892	1579	m01_rc	2.27412
149550519	1627	m03_rc	1.94679
149552050	1531	m02_rc	3.59849
149553624	1574	m01_rc	19.5452

## Sheet: chm13
16005104	7	m01_d	20.5286
16006712	1608	m02_d	2.90404
16008296	1584	m03_d	1.817
16009827	1531	m01_d	6.14628
16011425	1598	m02_d	4.0404
16013009	1584	m03_d	1.94679
16014541	1532	m01_d	3.56484
16016149	1608	m02_d	3.09343
16017733	1584	m03_d	1.8819
16019265	1532	m01_d	3.62631
16020855	1590	m02_d	5.11364
16022439	1584	m03_d	1.817
16023971	1532	m01_d	3.44192
16025563	1592	m02_d	4.92424
16027147	1584	m03_d	1.817
16028683	1536	m01_d	15.8574
16157912	129229	m01_d	19.8525
16159516	1604	m02_d	3.78788
16161100	1584	m03_d	1.817
16162632	1532	m01_d	3.56484
16164231	1599	m02_d	3.91414
16165815	1584	m03_d	1.8819
16167345	1530	m01_d	3.56484
16168942	1597	m02_d	4.16667
16170526	1584	m03_d	1.817
16172058	1532	m01_d	3.56484
16173657	1599	m02_d	3.85101
16175241	1584	m03_d	1.68722
16176773	1532	m01_d	3.56484
16178372	1599	m02_d	3.85101
16179956	1584	m03_d	1.68722
16181488	1532	m01_d	3.56484
16183087	1599	m02_d	3.85101
16184671	1584	m03_d	1.75211
16186203	1532	m01_d	3.50338
16187792	1589	m02_d	5.42929
16189376	1584	m03_d	1.75211
16190908	1532	m01_d	3.56484
16192507	1599	m02_d	3.85101
16194091	1584	m03_d	1.75211
16195623	1532	m01_d	3.50338
16197212	1589	m02_d	5.42929
16198796	1584	m03_d	1.75211
16200332	1536	m01_d	15.9803
16648586	448254	m01_rc	15.9189
16650205	1619	m03_rc	1.817
16651732	1527	m02_rc	4.16667
16653306	1574	m01_rc	20.2827
21252754	4599448	m02_d	10.9217
21303169	50415	m03_rc	19.403
21304711	1542	m02_rc	12.2475
21306258	1547	m03_rc	22.3881
120473680	99167422	m01_rc	14.8125
120475296	1616	m03_rc	1.10318
120476837	1541	m02_rc	1.07323
120478409	1572	m01_rc	18.9305
120836338	357929	m01_rc	15.8574
120837958	1620	m03_rc	0.778715
120839491	1533	m02_rc	1.64141
120841068	1577	m01_rc	1.29072
120842687	1619	m03_rc	9.79883
120844227	1540	m03_rc	9.86373
120845767	1540	m03_rc	0.843608
120847306	1539	m02_rc	1.0101
120848877	1571	m01_rc	19.7296
142666850	21817973	m03_d	23.2966
142668379	1529	m03_d	14.536
142669858	1479	m02_d	15.4672
142671442	1584	m03_d	17.9104
143637748	966306	m01_rc	15.5501
143639364	1616	m03_rc	1.23297
143640905	1541	m02_rc	2.0202
143642483	1578	m01_rc	20.8359
144415754	773271	m01_d	19.914
144417377	1623	m02_d	1.57828
144418962	1585	m03_d	1.68722
144420504	1542	m01_d	1.72096
144422133	1629	m02_d	1.38889
144423724	1591	m03_d	1.62232
144425266	1542	m01_d	1.84388
144426895	1629	m02_d	0.694444
144428480	1585	m03_d	1.49254
144430022	1542	m01_d	1.78242
144431651	1629	m02_d	0.50505
144433236	1585	m03_d	1.49254
144434778	1542	m01_d	1.90535
144436407	1629	m02_d	1.76768
144438000	1593	m03_d	1.49254
144439541	1541	m01_d	1.78242
144441167	1626	m02_d	0.94697
144442751	1584	m03_d	2.14147
144444297	1546	m01_d	1.78242
144445926	1629	m02_d	2.2096
144447525	1599	m03_d	1.55743
144449066	1541	m01_d	1.78242
144450688	1622	m02_d	1.19949
144452272	1584	m03_d	1.49254
144453814	1542	m01_d	1.29072
144455439	1625	m02_d	0.94697
144457026	1587	m03_d	1.49254
144458568	1542	m01_d	1.78242
144460197	1629	m02_d	1.95707
144461792	1595	m03_d	1.62232
144463334	1542	m01_d	1.78242
144464956	1622	m02_d	1.26263
144466540	1584	m03_d	1.68722
144468082	1542	m01_d	1.78242
144469711	1629	m02_d	1.0101
144471297	1586	m03_d	7.85204
144472894	1597	m02_d	1.0101
144474480	1586	m03_d	7.85204
144476077	1597	m02_d	1.0101
144477663	1586	m03_d	7.78715
144479260	1597	m02_d	2.27273
144480859	1599	m03_d	1.55743
144482401	1542	m01_d	1.78242
144484030	1629	m02_d	2.39899
144485631	1601	m03_d	2.33615
144487177	1546	m01_d	2.76583
144488814	1637	m02_d	1.19949
144490405	1591	m03_d	2.07657
144491951	1546	m01_d	1.84388
144493575	1624	m02_d	1.0101
144495159	1584	m03_d	2.07657
144496705	1546	m01_d	2.1512
144498336	1631	m02_d	2.27273
144499935	1599	m03_d	1.68722
144501477	1542	m01_d	15.1813
144690215	188738	m01_d	20.2827
144691855	1640	m02_d	4.67172
144693442	1587	m03_d	3.24465
144694992	1550	m01_d	15.9189
145182689	487697	m01_d	19.4222
145184311	1622	m03_d	5.77547
145185845	1534	m01_d	1.53657
145187459	1614	m02_d	0.50505
145189043	1584	m03_d	1.29786
145190583	1540	m03_d	8.82544
145192111	1528	m01_d	2.1512
145193722	1611	m02_d	0.694444
145195303	1581	m03_d	1.10318
145196831	1528	m01_d	1.90535
145198445	1614	m02_d	0.757576
145200029	1584	m03_d	1.23297
145201551	1522	m01_d	2.70436
145203162	1611	m02_d	0.694444
145204742	1580	m03_d	1.36275
145206270	1528	m01_d	1.96681
145207883	1613	m02_d	0.568182
145209464	1581	m03_d	1.23297
145210992	1528	m01_d	2.02827
145212606	1614	m02_d	0.631313
145214188	1582	m03_d	1.23297
145215716	1528	m01_d	2.02827
145217321	1605	m02_d	1.45202
145218902	1581	m03_d	1.10318
145220430	1528	m01_d	2.1512
145222044	1614	m02_d	1.83081
145223637	1593	m03_d	1.62232
145225165	1528	m01_d	2.27412
145226779	1614	m02_d	1.64141
145228370	1591	m03_d	1.62232
145229898	1528	m01_d	1.90535
145231507	1609	m02_d	1.0101
145233090	1583	m03_d	1.16807
145234616	1526	m01_d	1.90535
145236217	1601	m02_d	2.2096
145237800	1583	m03_d	1.10318
145239333	1533	m01_d	1.10633
145240939	1606	m02_d	2.33586
145242522	1583	m03_d	1.42764
145244055	1533	m01_d	0.983405
145245673	1618	m02_d	0.441919
145247257	1584	m03_d	1.36275
145248793	1536	m01_d	16.472
145722215	473422	m01_d	19.3608
145723832	1617	m02_d	0.568182
145725414	1582	m03_d	1.29786
145726947	1533	m01_d	15.1199
146210313	483366	m01_rc	15.0584
146211932	1619	m03_rc	0.973394
146213474	1542	m02_rc	1.70454
146215053	1579	m01_rc	9.34235
146216672	1619	m02_rc	2.2096
146218245	1573	m01_rc	2.58144
146219863	1618	m03_rc	1.10318
146221393	1530	m02_rc	2.2096
146222959	1566	m01_rc	1.84388
146224577	1618	m03_rc	0.973394
146226118	1541	m02_rc	2.0202
146227702	1584	m01_rc	0.983405
146229320	1618	m03_rc	1.16807
146230840	1520	m02_rc	3.47222
146232406	1566	m01_rc	1.84388
146234022	1616	m03_rc	1.29786
146235554	1532	m02_rc	1.26263
146237114	1560	m01_rc	2.6429
146238730	1616	m03_rc	1.10318
146240254	1524	m02_rc	2.27273
146241826	1572	m01_rc	1.47511
146243442	1616	m03_rc	1.03829
146244966	1524	m02_rc	2.27273
146246532	1566	m01_rc	1.90535
146248148	1616	m03_rc	1.10318
146249674	1526	m02_rc	2.14647
146251240	1566	m01_rc	1.90535
146252856	1616	m03_rc	1.10318
146254392	1536	m02_rc	0.883838
146255958	1566	m01_rc	1.96681
146257574	1616	m03_rc	1.03829
146259100	1526	m02_rc	2.27273
146260666	1566	m01_rc	1.96681
146262282	1616	m03_rc	1.23297
146263808	1526	m02_rc	2.2096
146265374	1566	m01_rc	2.02827
146266990	1616	m03_rc	0.908501
146268508	1518	m02_rc	3.28283
146270074	1566	m01_rc	1.72096
146271693	1619	m03_rc	5.90526
146273226	1533	m01_rc	19.914
146697871	424645	m01_rc	15.9803
146699488	1617	m03_rc	2.01168
146701029	1541	m02_rc	3.66162
146702608	1579	m01_rc	18.5003
147694026	991418	m03_rc	15.3796
147695571	1545	m02_rc	21.4015
147813361	117790	m01_d	18.5618
147814978	1617	m02_d	3.66162
147816572	1594	m03_d	2.14147
147818105	1533	m01_d	3.07314
147819730	1625	m02_d	4.98737
147821333	1603	m03_d	2.14147
147822866	1533	m01_d	15.7345
148616017	793151	m01_rc	15.1813
148617636	1619	m03_rc	1.42764
148619181	1545	m02_rc	1.32576
148620760	1579	m01_rc	2.70436
148622389	1629	m03_rc	1.68722
148623937	1548	m02_rc	1.51515
148625521	1584	m01_rc	2.6429
148627152	1631	m03_rc	1.49254
148628698	1546	m02_rc	1.57828
148630282	1584	m01_rc	2.6429
148631913	1631	m03_rc	1.49254
148633459	1546	m02_rc	1.38889
148635043	1584	m01_rc	2.70436
148636674	1631	m03_rc	1.42764
148638220	1546	m02_rc	1.19949
148639804	1584	m01_rc	2.76583
148641435	1631	m03_rc	1.49254
148642981	1546	m02_rc	1.57828
148644567	1586	m01_rc	2.6429
148646198	1631	m03_rc	1.42764
148647744	1546	m02_rc	1.26263
148649328	1584	m01_rc	2.82729
148650959	1631	m03_rc	1.03829
148652496	1537	m02_rc	1.64141
148654075	1579	m01_rc	2.58144
148655706	1631	m03_rc	0.778715
148657229	1523	m02_rc	3.09343
148658808	1579	m01_rc	2.21266
148660435	1627	m03_rc	1.16807
148661979	1544	m02_rc	1.38889
148663563	1584	m01_rc	2.70436
148665194	1631	m03_rc	0.973394
148666738	1544	m02_rc	1.70454
148668322	1584	m01_rc	2.27412
148669949	1627	m03_rc	1.94679
148671480	1531	m02_rc	3.72475
148673059	1579	m01_rc	2.33559
148674686	1627	m03_rc	2.20636
148676219	1533	m02_rc	3.59849
148677793	1574	m01_rc	19.5452

## Sheet: neand
16895428	0	m01_d	20.2827
16897057	1629	m03_d	9.73394
16898590	1533	m01_d	15.8574
21758180	4859590	m03_d	22.6476
21759684	1504	m02_d	10.9848
21813316	53632	m03_rc	17.4562
21814872	1556	m02_rc	11.3005
21816419	1547	m03_rc	22.3881
144189071	122372652	m01_rc	15.5501
144190690	1619	m03_rc	0.648929
144192232	1542	m02_rc	1.26263
144193818	1586	m01_rc	2.08974
144195446	1628	m03_rc	0.519143
144196988	1542	m02_rc	1.95707
144198560	1572	m01_rc	5.59312
144200179	1619	m03_rc	1.23297
144201739	1560	m02_rc	2.0202
144203377	1638	m03_rc	7.98183
144204930	1553	m02_rc	2.0202
144206568	1638	m03_rc	7.78715
144208109	1541	m02_rc	1.07323
144209751	1642	m03_rc	7.91694
144211292	1541	m02_rc	1.83081
144212882	1590	m01_rc	2.76583
144214515	1633	m03_rc	2.20636
144216066	1551	m02_rc	0.694444
144217645	1579	m01_rc	2.70436
144219279	1634	m03_rc	1.68722
144220820	1541	m02_rc	1.45202
144222399	1579	m01_rc	1.78242
144224025	1626	m03_rc	1.817
144225577	1552	m02_rc	1.19949
144227161	1584	m01_rc	2.95022
144228795	1634	m03_rc	0.45425
144230337	1542	m02_rc	1.32576
144231981	1644	m03_rc	7.85204
144233534	1553	m02_rc	2.2096
144235116	1582	m01_rc	2.1512
144236744	1628	m03_rc	1.62232
144238294	1550	m02_rc	1.0101
144239936	1642	m03_rc	7.91694
144241477	1541	m02_rc	1.32576
144243121	1644	m03_rc	7.78715
144244662	1541	m02_rc	1.0101
144246304	1642	m03_rc	7.91694
144247845	1541	m02_rc	1.0101
144249429	1584	m01_rc	1.78242
144251055	1626	m03_rc	1.55743
144252616	1561	m02_rc	2.08333
144254191	1575	m01_rc	18.0086
144854046	599855	m01_rc	15.3657
144855663	1617	m03_rc	1.29786
144857204	1541	m02_rc	0.568182
144858781	1577	m01_rc	19.5452
145342451	483670	m01_rc	15.673
145344070	1619	m03_rc	1.42764
145345617	1547	m02_rc	4.0404
145347156	1539	m01_rc	1.22926
145348774	1618	m03_rc	1.10318
145350303	1529	m02_rc	1.89394
145351871	1568	m01_rc	1.53657
145353487	1616	m03_rc	1.42764
145355025	1538	m02_rc	0.820707
145356591	1566	m01_rc	1.84388
145358208	1617	m03_rc	1.68722
145359749	1541	m02_rc	1.38889
145361321	1572	m01_rc	2.1512
145362937	1616	m03_rc	1.23297
145364473	1536	m02_rc	1.07323
145366025	1552	m01_rc	3.68777
145367641	1616	m03_rc	1.29786
145369182	1541	m02_rc	1.38889
145370743	1561	m01_rc	3.62631
145372359	1616	m03_rc	1.29786
145373900	1541	m02_rc	1.89394
145375467	1567	m01_rc	3.50338
145377083	1616	m03_rc	1.23297
145378624	1541	m02_rc	1.83081
145380193	1569	m01_rc	2.82729
145381809	1616	m03_rc	1.23297
145383350	1541	m02_rc	0.568182
145384894	1544	m01_rc	4.91702
145386511	1617	m03_rc	1.16807
145388052	1541	m02_rc	0.441919
145389612	1560	m01_rc	2.95022
145391231	1619	m03_rc	9.1499
145392769	1538	m03_rc	1.42764
145394310	1541	m02_rc	0.694444
145395883	1573	m01_rc	1.41365
145397502	1619	m03_rc	5.71058
145399033	1531	m01_rc	19.6066
146065139	666106	m01_d	18.7462
146066758	1619	m02_d	3.66162
146068348	1590	m03_d	2.14147
146069881	1533	m01_d	16.5335
146246048	176167	m01_d	20.2827
146247663	1615	m02_d	4.79798
146249257	1594	m03_d	1.94679
146250797	1540	m03_d	9.92862
146252330	1533	m01_d	2.88875
146253956	1626	m02_d	5.11364
146255562	1606	m03_d	1.94679
146257102	1540	m03_d	9.60415
146258635	1533	m01_d	2.45851
146260249	1614	m02_d	4.98737
146261853	1604	m03_d	2.01168
146263384	1531	m01_d	16.8408
146450621	187237	m01_rc	15.7959
146452237	1616	m03_rc	2.07657
146453794	1557	m02_rc	4.98737
146455382	1588	m01_rc	3.01168
146457002	1620	m03_rc	2.98508
146458559	1557	m02_rc	4.98737
146460147	1588	m01_rc	3.1346
146461767	1620	m03_rc	2.59572
146463324	1557	m02_rc	4.98737
146464912	1588	m01_rc	3.01168
146466532	1620	m03_rc	2.46593
146468089	1557	m02_rc	4.98737
146469677	1588	m01_rc	3.01168
146471300	1623	m03_rc	4.86697
146472835	1535	m03_rc	9.40947
146474371	1536	m03_rc	2.01168
146475912	1541	m02_rc	5.30303
146477515	1603	m03_rc	9.40947
146479052	1537	m03_rc	2.59572
146480609	1557	m02_rc	5.05051
146482197	1588	m01_rc	3.01168
146483816	1619	m03_rc	2.46593
146485373	1557	m02_rc	4.35606
146486957	1584	m01_rc	3.01168
146488576	1619	m03_rc	2.01168
146490133	1557	m02_rc	4.67172
146491717	1584	m01_rc	3.81069
146493336	1619	m03_rc	2.01168
146494891	1555	m02_rc	5.2399
146496476	1585	m01_rc	18.2545
146614409	117933	m02_d	21.2753
146615993	1584	m03_d	15.3147
147607334	991341	m01_d	18.8076
147608951	1617	m02_d	3.15657
147610534	1583	m03_d	2.20636
147612066	1532	m01_d	15.8574
148035796	423730	m01_d	19.5452
148037409	1613	m02_d	1.57828
148038992	1583	m03_d	2.07657
148040532	1540	m03_d	13.1084
148042065	1533	m01_d	1.59803
148043688	1623	m02_d	1.13636
148045272	1584	m03_d	0.713822
148046805	1533	m01_d	15.9803
148283151	236346	m01_d	19.9754
148284776	1625	m02_d	1.64141
148286361	1585	m03_d	1.68722
148287897	1536	m01_d	1.78242
148289526	1629	m02_d	1.57828
148291119	1593	m03_d	1.817
148292654	1535	m01_d	1.84388
148294283	1629	m02_d	1.19949
148295872	1589	m03_d	1.55743
148297414	1542	m01_d	1.78242
148299043	1629	m02_d	2.52525
148300644	1601	m03_d	1.62232
148302186	1542	m01_d	2.1512
148303817	1631	m02_d	2.2096
148305416	1599	m03_d	0.45425
148306950	1534	m01_d	2.08974
148308581	1631	m02_d	2.08333
148310175	1594	m03_d	7.78715
148311772	1597	m02_d	2.14647
148313368	1596	m03_d	7.91694
148314965	1597	m02_d	2.14647
148316561	1596	m03_d	7.91694
148318158	1597	m02_d	2.27273
148319757	1599	m03_d	1.68722
148321299	1542	m01_d	1.78242
148322928	1629	m02_d	2.27273
148324527	1599	m03_d	1.62232
148326069	1542	m01_d	1.78242
148327698	1629	m02_d	2.33586
148329297	1599	m03_d	1.62232
148330839	1542	m01_d	1.78242
148332468	1629	m02_d	1.19949
148334057	1589	m03_d	2.33615
148335599	1542	m01_d	1.84388
148337228	1629	m02_d	2.33586
148338827	1599	m03_d	2.14147
148340373	1546	m01_d	1.78242
148342002	1629	m02_d	1.70454
148343593	1591	m03_d	1.55743
148345135	1542	m01_d	1.78242
148346764	1629	m02_d	2.0202
148348361	1597	m03_d	2.20636
148349907	1546	m01_d	1.78242
148351529	1622	m02_d	1.57828
148353113	1584	m03_d	1.62232
148354655	1542	m01_d	1.84388
148356284	1629	m02_d	2.2096
148357883	1599	m03_d	0.713822
148359416	1533	m01_d	16.1033
148620580	261164	m01_rc	15.5501
148622192	1612	m03_rc	1.75211
148623733	1541	m02_rc	2.52525
148625315	1582	m01_rc	20.8359
148782627	157312	m01_rc	15.1813
148784243	1616	m03_rc	1.16807
148785784	1541	m02_rc	2.71465
148787362	1578	m01_rc	20.9588
149121268	333906	m03_d	23.4263
149122797	1529	m03_d	14.536
149124276	1479	m02_d	15.4672
149125860	1584	m03_d	17.9104

## Sheet: Sheet5
16005104	7	m01_d	20.5286
16006712	1608	m02_d	2.90404
16008296	1584	m03_d	1.817
16009827	1531	m01_d	6.14628
16011425	1598	m02_d	4.0404
16013009	1584	m03_d	1.94679
16014541	1532	m01_d	3.56484
16016149	1608	m02_d	3.09343
16017733	1584	m03_d	1.8819
16019265	1532	m01_d	3.62631
16020855	1590	m02_d	5.11364
16022439	1584	m03_d	1.817
16023971	1532	m01_d	3.44192
16025563	1592	m02_d	4.92424
16027147	1584	m03_d	1.817
16028683	1536	m01_d	15.8574
16157912	129229	m01_d	19.8525
16159516	1604	m02_d	3.78788
16161100	1584	m03_d	1.817
16162632	1532	m01_d	3.56484
16164231	1599	m02_d	3.91414
16165815	1584	m03_d	1.8819
16167345	1530	m01_d	3.56484
16168942	1597	m02_d	4.16667
16170526	1584	m03_d	1.817
16172058	1532	m01_d	3.56484
16173657	1599	m02_d	3.85101
16175241	1584	m03_d	1.68722
16176773	1532	m01_d	3.56484
16178372	1599	m02_d	3.85101
16179956	1584	m03_d	1.68722
16181488	1532	m01_d	3.56484
16183087	1599	m02_d	3.85101
16184671	1584	m03_d	1.75211
16186203	1532	m01_d	3.50338
16187792	1589	m02_d	5.42929
16189376	1584	m03_d	1.75211
16190908	1532	m01_d	3.56484
16192507	1599	m02_d	3.85101
16194091	1584	m03_d	1.75211
16195623	1532	m01_d	3.50338
16197212	1589	m02_d	5.42929
16198796	1584	m03_d	1.75211
16200332	1536	m01_d	15.9803
16648586	448254	m01_rc	15.9189
16650205	1619	m03_rc	1.817
16651732	1527	m02_rc	4.16667
16653306	1574	m01_rc	20.2827
21252754	4599448	m02_d	10.9217
21303169	50415	m03_rc	19.403
21304711	1542	m02_rc	12.2475
21306258	1547	m03_rc	22.3881
120473680	99167422	m01_rc	14.8125
120475296	1616	m03_rc	1.10318
120476837	1541	m02_rc	1.07323
120478409	1572	m01_rc	18.9305
120836338	357929	m01_rc	15.8574
120837958	1620	m03_rc	0.778715
120839491	1533	m02_rc	1.64141
120841068	1577	m01_rc	1.29072
120842687	1619	m03_rc	9.79883
120844227	1540	m03_rc	9.86373
120845767	1540	m03_rc	0.843608
120847306	1539	m02_rc	1.0101
120848877	1571	m01_rc	19.7296
142666850	21817973	m03_d	23.2966
142668379	1529	m03_d	14.536
142669858	1479	m02_d	15.4672
142671442	1584	m03_d	17.9104
143637748	966306	m01_rc	15.5501
143639364	1616	m03_rc	1.23297
143640905	1541	m02_rc	2.0202
143642483	1578	m01_rc	20.8359
144415754	773271	m01_d	19.914
144417377	1623	m02_d	1.57828
144418962	1585	m03_d	1.68722
144420504	1542	m01_d	1.72096
144422133	1629	m02_d	1.38889
144423724	1591	m03_d	1.62232
144425266	1542	m01_d	1.84388
144426895	1629	m02_d	0.694444
144428480	1585	m03_d	1.49254
144430022	1542	m01_d	1.78242
144431651	1629	m02_d	0.50505
144433236	1585	m03_d	1.49254
144434778	1542	m01_d	1.90535
144436407	1629	m02_d	1.76768
144438000	1593	m03_d	1.49254
144439541	1541	m01_d	1.78242
144441167	1626	m02_d	0.94697
144442751	1584	m03_d	2.14147
144444297	1546	m01_d	1.78242
144445926	1629	m02_d	2.2096
144447525	1599	m03_d	1.55743
144449066	1541	m01_d	1.78242
144450688	1622	m02_d	1.19949
144452272	1584	m03_d	1.49254
144453814	1542	m01_d	1.29072
144455439	1625	m02_d	0.94697
144457026	1587	m03_d	1.49254
144458568	1542	m01_d	1.78242
144460197	1629	m02_d	1.95707
144461792	1595	m03_d	1.62232
144463334	1542	m01_d	1.78242
144464956	1622	m02_d	1.26263
144466540	1584	m03_d	1.68722
144468082	1542	m01_d	1.78242
144469711	1629	m02_d	1.0101
144471297	1586	m03_d	7.85204
144472894	1597	m02_d	1.0101
144474480	1586	m03_d	7.85204
144476077	1597	m02_d	1.0101
144477663	1586	m03_d	7.78715
144479260	1597	m02_d	2.27273
144480859	1599	m03_d	1.55743
144482401	1542	m01_d	1.78242
144484030	1629	m02_d	2.39899
144485631	1601	m03_d	2.33615
144487177	1546	m01_d	2.76583
144488814	1637	m02_d	1.19949
144490405	1591	m03_d	2.07657
144491951	1546	m01_d	1.84388
144493575	1624	m02_d	1.0101
144495159	1584	m03_d	2.07657
144496705	1546	m01_d	2.1512
144498336	1631	m02_d	2.27273
144499935	1599	m03_d	1.68722
144501477	1542	m01_d	15.1813
144690215	188738	m01_d	20.2827
144691855	1640	m02_d	4.67172
144693442	1587	m03_d	3.24465
144694992	1550	m01_d	15.9189
145182689	487697	m01_d	19.4222
145184311	1622	m03_d	5.77547
145185845	1534	m01_d	1.53657
145187459	1614	m02_d	0.50505
145189043	1584	m03_d	1.29786
145190583	1540	m03_d	8.82544
145192111	1528	m01_d	2.1512
145193722	1611	m02_d	0.694444
145195303	1581	m03_d	1.10318
145196831	1528	m01_d	1.90535
145198445	1614	m02_d	0.757576
145200029	1584	m03_d	1.23297
145201551	1522	m01_d	2.70436
145203162	1611	m02_d	0.694444
145204742	1580	m03_d	1.36275
145206270	1528	m01_d	1.96681
145207883	1613	m02_d	0.568182
145209464	1581	m03_d	1.23297
145210992	1528	m01_d	2.02827
145212606	1614	m02_d	0.631313
145214188	1582	m03_d	1.23297
145215716	1528	m01_d	2.02827
145217321	1605	m02_d	1.45202
145218902	1581	m03_d	1.10318
145220430	1528	m01_d	2.1512
145222044	1614	m02_d	1.83081
145223637	1593	m03_d	1.62232
145225165	1528	m01_d	2.27412
145226779	1614	m02_d	1.64141
145228370	1591	m03_d	1.62232
145229898	1528	m01_d	1.90535
145231507	1609	m02_d	1.0101
145233090	1583	m03_d	1.16807
145234616	1526	m01_d	1.90535
145236217	1601	m02_d	2.2096
145237800	1583	m03_d	1.10318
145239333	1533	m01_d	1.10633
145240939	1606	m02_d	2.33586
145242522	1583	m03_d	1.42764
145244055	1533	m01_d	0.983405
145245673	1618	m02_d	0.441919
145247257	1584	m03_d	1.36275
145248793	1536	m01_d	16.472
145722215	473422	m01_d	19.3608
145723832	1617	m02_d	0.568182
145725414	1582	m03_d	1.29786
145726947	1533	m01_d	15.1199
146210313	483366	m01_rc	15.0584
146211932	1619	m03_rc	0.973394
146213474	1542	m02_rc	1.70454
146215053	1579	m01_rc	9.34235
146216672	1619	m02_rc	2.2096
146218245	1573	m01_rc	2.58144
146219863	1618	m03_rc	1.10318
146221393	1530	m02_rc	2.2096
146222959	1566	m01_rc	1.84388
146224577	1618	m03_rc	0.973394
146226118	1541	m02_rc	2.0202
146227702	1584	m01_rc	0.983405
146229320	1618	m03_rc	1.16807
146230840	1520	m02_rc	3.47222
146232406	1566	m01_rc	1.84388
146234022	1616	m03_rc	1.29786
146235554	1532	m02_rc	1.26263
146237114	1560	m01_rc	2.6429
146238730	1616	m03_rc	1.10318
146240254	1524	m02_rc	2.27273
146241826	1572	m01_rc	1.47511
146243442	1616	m03_rc	1.03829
146244966	1524	m02_rc	2.27273
146246532	1566	m01_rc	1.90535
146248148	1616	m03_rc	1.10318
146249674	1526	m02_rc	2.14647
146251240	1566	m01_rc	1.90535
146252856	1616	m03_rc	1.10318
146254392	1536	m02_rc	0.883838
146255958	1566	m01_rc	1.96681
146257574	1616	m03_rc	1.03829
146259100	1526	m02_rc	2.27273
146260666	1566	m01_rc	1.96681
146262282	1616	m03_rc	1.23297
146263808	1526	m02_rc	2.2096
146265374	1566	m01_rc	2.02827
146266990	1616	m03_rc	0.908501
146268508	1518	m02_rc	3.28283
146270074	1566	m01_rc	1.72096
146271693	1619	m03_rc	5.90526
146273226	1533	m01_rc	19.914
146697871	424645	m01_rc	15.9803
146699488	1617	m03_rc	2.01168
146701029	1541	m02_rc	3.66162
146702608	1579	m01_rc	18.5003
147694026	991418	m03_rc	15.3796
147695571	1545	m02_rc	21.4015
147813361	117790	m01_d	18.5618
147814978	1617	m02_d	3.66162
147816572	1594	m03_d	2.14147
147818105	1533	m01_d	3.07314
147819730	1625	m02_d	4.98737
147821333	1603	m03_d	2.14147
147822866	1533	m01_d	15.7345
148616017	793151	m01_rc	15.1813
148617636	1619	m03_rc	1.42764
148619181	1545	m02_rc	1.32576
148620760	1579	m01_rc	2.70436
148622389	1629	m03_rc	1.68722
148623937	1548	m02_rc	1.51515
148625521	1584	m01_rc	2.6429
148627152	1631	m03_rc	1.49254
148628698	1546	m02_rc	1.57828
148630282	1584	m01_rc	2.6429
148631913	1631	m03_rc	1.49254
148633459	1546	m02_rc	1.38889
148635043	1584	m01_rc	2.70436
148636674	1631	m03_rc	1.42764
148638220	1546	m02_rc	1.19949
148639804	1584	m01_rc	2.76583
148641435	1631	m03_rc	1.49254
148642981	1546	m02_rc	1.57828
148644567	1586	m01_rc	2.6429
148646198	1631	m03_rc	1.42764
148647744	1546	m02_rc	1.26263
148649328	1584	m01_rc	2.82729
148650959	1631	m03_rc	1.03829
148652496	1537	m02_rc	1.64141
148654075	1579	m01_rc	2.58144
148655706	1631	m03_rc	0.778715
148657229	1523	m02_rc	3.09343
148658808	1579	m01_rc	2.21266
148660435	1627	m03_rc	1.16807
148661979	1544	m02_rc	1.38889
148663563	1584	m01_rc	2.70436
148665194	1631	m03_rc	0.973394
148666738	1544	m02_rc	1.70454
148668322	1584	m01_rc	2.27412
148669949	1627	m03_rc	1.94679
148671480	1531	m02_rc	3.72475
148673059	1579	m01_rc	2.33559
148674686	1627	m03_rc	2.20636
148676219	1533	m02_rc	3.59849
148677793	1574	m01_rc	19.5452

## Sheet: chimp
	Supplementary table 2. Distribution of NBPF monomers and 3mer HORs in chimp, Neandertal, human hg38 and human chm13 genome assemblies. Position: bp position from the begining of assembly. Orientation: direct (direct) and revers complement (rev com)- Dif(%): divergence from consensus sequence (Supplementary table 1). In the Neanderthal, human hg39, and human chm13 assemblies, we have shown monomer…
	CHIMP					NEANDERTAL					HUMAN hg38					HUMAN CHM13
	position	mer	orientation	dif(%)		position	mer	orientation	dif(%)		position	mer	orientation	dif(%)		position	mer	orientation	dif(%)
	21521891	m02	direct	2.71465		144190690	m03	rev com	0.648929		120461995	m03	rev com	1.10318		16006712	m02	direct	2.90404
	21523475	m01	direct	1.55743		144192232	m02	rev com	1.26263		120463536	m02	rev com	1.26263		16008296	m03	direct	1.817
	21525008	m03	direct	14.9189		144193818	m01	rev com	2.08974							16009827	m01	direct	6.14628
						144195446	m03	rev com	0.519143		120829616	m03	rev com	0.843608		16011425	m02	direct	4.0404
	21757890	m02	rev com	11.1742		144196988	m02	rev com	1.95707		120831151	m02	rev com	1.38889		16013009	m03	direct	1.94679
						144198560	m01	rev com	5.59312		120832728	m01	rev com	1.29072		16014541	m01	direct	3.56484
	109520627	m02	direct	4.10353		144200179	m03	rev com	1.23297		120836369	m03	rev com	0.713822		16016149	m02	direct	3.09343
	109522209	m01	direct	1.29786		144201739	m02	rev com	2.0202		120837908	m02	rev com	1.0101		16017733	m03	direct	1.8819
						144203377	m03	rev com	7.98183							16019265	m01	direct	3.62631
	113328253	m01	rev com	1.10318		144204930	m02	rev com	2.0202		144424115	m02	direct	2.27273		16020855	m02	direct	5.11364
	113329775	m02	rev com	4.29293		144206568	m03	rev com	7.78715		144425704	m03	direct	1.23297		16022439	m03	direct	1.817
	113333279	m01	rev com	1.23297		144208109	m02	rev com	1.07323							16023971	m01	direct	3.44192
	113334805	m02	rev com	3.66162		144209751	m03	rev com	7.91694		145292627	m02	direct	0.883838		16025563	m02	direct	4.92424
						144211292	m02	rev com	1.83081		145294211	m03	direct	2.07657		16027147	m03	direct	1.817
	113877544	m02	rev com	13.447		144212882	m01	rev com	2.76583		145295757	m01	direct	1.84388
						144214515	m03	rev com	2.20636		145297386	m02	direct	1.38889		16159516	m02	direct	3.78788
	120987384	m02	direct	5.30303		144216066	m02	rev com	0.694444		145298977	m03	direct	1.49254		16161100	m03	direct	1.817
	120988964	m01	direct	1.49254		144217645	m01	rev com	2.70436		145300519	m01	direct	1.78242		16162632	m01	direct	3.56484
						144219279	m03	rev com	1.68722		145302139	m02	direct	1.45202		16164231	m02	direct	3.91414
	121498636	m02	rev com	9.78535		144220820	m02	rev com	1.45202		145303720	m03	direct	7.85204		16165815	m03	direct	1.8819
						144222399	m01	rev com	1.78242		145305317	m02	direct	1.0101		16167345	m01	direct	3.56484
	121784658	m01	rev com	1.36275		144224025	m03	rev com	1.817		145306903	m03	direct	7.85204		16168942	m02	direct	4.16667
	121787757	m02	rev com	3.78788		144225577	m02	rev com	1.19949		145308500	m02	direct	0.883838		16170526	m03	direct	1.817
						144227161	m01	rev com	2.95022		145310087	m03	direct	1.29786		16172058	m01	direct	3.56484
	122265382	m01	rev com	1.10318		144228795	m03	rev com	0.45425		145311627	m01	direct	1.96681		16173657	m02	direct	3.85101
	122268479	m02	rev com	4.2298		144230337	m02	rev com	1.32576		145313256	m02	direct	2.2096		16175241	m03	direct	1.68722
						144231981	m03	rev com	7.85204		145314855	m03	direct	1.68722		16176773	m01	direct	3.56484
	123003224	m02	direct	6.12374		144233534	m02	rev com	2.2096		145316397	m01	direct	2.02827		16178372	m02	direct	3.85101
	123004806	m01	direct	1.68722		144235116	m01	rev com	2.1512		145318028	m02	direct	2.0202		16179956	m03	direct	1.68722
						144236744	m03	rev com	1.62232		145319625	m03	direct	0.45425		16181488	m01	direct	3.56484
	124085383	m02	direct	2.96717		144238294	m02	rev com	1.0101		145321159	m01	direct	2.02827		16183087	m02	direct	3.85101
	124086965	m01	direct	1.42764		144239936	m03	rev com	7.91694		145322790	m02	direct	0.694444		16184671	m03	direct	1.75211
						144241477	m02	rev com	1.32576		145324375	m03	direct	0.45425		16186203	m01	direct	3.50338
	124314021	m02	direct	3.91414		144243121	m03	rev com	7.78715		145325909	m01	direct	1.84388		16187792	m02	direct	5.42929
	124315589	m01	direct	1.75211		144244662	m02	rev com	1.0101		145327538	m02	direct	2.0202		16189376	m03	direct	1.75211
						144246304	m03	rev com	7.91694		145329135	m03	direct	1.55743		16190908	m01	direct	3.56484
	124805604	m02	direct	4.16667		144247845	m02	rev com	1.0101		145330676	m01	direct	1.78242		16192507	m02	direct	3.85101
	124807186	m01	direct	1.42764		144249429	m01	rev com	1.78242		145332304	m02	direct	0.757576		16194091	m03	direct	1.75211
						144251055	m03	rev com	1.55743		145333888	m03	direct	1.94679		16195623	m01	direct	3.50338
	125167340	m02	direct	4.10353		144252616	m02	rev com	2.08333		145335432	m01	direct	1.78242		16197212	m02	direct	5.42929
	125168922	m01	direct	1.42764							145337060	m02	direct	0.441919		16198796	m03	direct	1.75211
						144855663	m03	rev com	1.29786		145338644	m03	direct	1.55743
	125606377	m01	rev com	1.42764		144857204	m02	rev com	0.568182		145340186	m01	direct	1.29072		16650205	m03	rev com	1.817
	125607918	m02	rev com	3.34596							145341811	m02	direct	0.94697		16651732	m02	rev com	4.16667
						145344070	m03	rev com	1.42764		145343398	m03	direct	1.55743
	131635003	m01	direct	14.9903		145345617	m02	rev com	4.0404		145344940	m01	direct	1.84388		120475296	m03	rev com	1.10318
	131636504	m02	direct	14.0152		145347156	m01	rev com	1.22926		145346569	m02	direct	2.27273		120476837	m02	rev com	1.07323
						145348774	m03	rev com	1.10318		145348168	m03	direct	1.62232
						145350303	m02	rev com	1.89394		145349710	m01	direct	2.08974		120837958	m03	rev com	0.778715
						145351871	m01	rev com	1.53657		145351341	m02	direct	1.45202		120839491	m02	rev com	1.64141
						145353487	m03	rev com	1.42764		145352932	m03	direct	1.62232		120841068	m01	rev com	1.29072
						145355025	m02	rev com	0.820707		145354474	m01	direct	1.72096		120845767	m03	rev com	0.843608
						145356591	m01	rev com	1.84388		145356096	m02	direct	1.32576		120847306	m02	rev com	1.0101
						145358208	m03	rev com	1.68722		145357680	m03	direct	1.49254
						145359749	m02	rev com	1.38889		145359221	m01	direct	1.78242		143639364	m03	rev com	1.23297
						145361321	m01	rev com	2.1512		145360849	m02	direct	0.757576		143640905	m02	rev com	2.0202
						145362937	m03	rev com	1.23297		145362433	m03	direct	1.49254
						145364473	m02	rev com	1.07323		145363975	m01	direct	1.84388		144417377	m02	direct	1.57828
						145366025	m01	rev com	3.68777		145365604	m02	direct	1.19949		144418962	m03	direct	1.68722
						145367641	m03	rev com	1.29786		145367193	m03	direct	1.62232		144420504	m01	direct	1.72096
						145369182	m02	rev com	1.38889		145368735	m01	direct	1.78242		144422133	m02	direct	1.38889
						145370743	m01	rev com	3.62631		145370357	m02	direct	1.26263		144423724	m03	direct	1.62232
						145372359	m03	rev com	1.29786		145371941	m03	direct	1.68722		144425266	m01	direct	1.84388
						145373900	m02	rev com	1.89394		145373483	m01	direct	1.78242		144426895	m02	direct	0.694444
						145375467	m01	rev com	3.50338		145375111	m02	direct	0.694444		144428480	m03	direct	1.49254
						145377083	m03	rev com	1.23297		145376695	m03	direct	0.973394		144430022	m01	direct	1.78242
						145378624	m02	rev com	1.83081		145378233	m01	direct	2.08974		144431651	m02	direct	0.50505
						145380193	m01	rev com	2.82729		145379863	m02	direct	0.820707		144433236	m03	direct	1.49254
						145381809	m03	rev com	1.23297		145381447	m03	direct	1.55743		144434778	m01	direct	1.90535
						145383350	m02	rev com	0.568182		145382989	m01	direct	1.78242		144436407	m02	direct	1.76768
						145384894	m01	rev com	4.91702		145384618	m02	direct	0.694444		144438000	m03	direct	1.49254
						145386511	m03	rev com	1.16807		145386203	m03	direct	0.45425		144439541	m01	direct	1.78242
						145388052	m02	rev com	0.441919		145387737	m01	direct	2.08974		144441167	m02	direct	0.94697
						145389612	m01	rev com	2.95022		145389368	m02	direct	1.32576		144442751	m03	direct	2.14147
						145391231	m03	rev com	9.1499		145390959	m03	direct	0.45425		144444297	m01	direct	1.78242
						145392769	m03	rev com	1.42764							144445926	m02	direct	2.2096
						145394310	m02	rev com	0.694444		145575066	m02	direct	3.15657		144447525	m03	direct	1.55743
						145395883	m01	rev com	1.41365		145576650	m03	direct	3.50422		144449066	m01	direct	1.78242
						145397502	m03	rev com	5.71058							144450688	m02	direct	1.19949
											146067427	m03	direct	5.64569		144452272	m03	direct	1.49254
						146066758	m02	direct	3.66162		146068957	m01	direct	1.96681		144453814	m01	direct	1.29072
						146068348	m03	direct	2.14147		146070571	m02	direct	0.631313		144455439	m02	direct	0.94697
											146072157	m03	direct	0.778715		144457026	m03	direct	1.49254
						146247663	m02	direct	4.79798		146073679	m01	direct	2.82729		144458568	m01	direct	1.78242
						146249257	m03	direct	1.94679		146075293	m02	direct	2.71465		144460197	m02	direct	1.95707
						146250797	m03	direct	9.92862		146076893	m03	direct	1.03829		144461792	m03	direct	1.62232
						146252330	m01	direct	2.88875		146078415	m01	direct	2.76583		144463334	m01	direct	1.78242
						146253956	m02	direct	5.11364		146080029	m02	direct	1.83081		144464956	m02	direct	1.26263
						146255562	m03	direct	1.94679		146081623	m03	direct	1.03829		144466540	m03	direct	1.68722
						146257102	m03	direct	9.60415		146083151	m01	direct	2.02827		144468082	m01	direct	1.78242
						146258635	m01	direct	2.45851		146084765	m02	direct	1.19949		144469711	m02	direct	1.0101
						146260249	m02	direct	4.98737		146086350	m03	direct	1.29786		144471297	m03	direct	7.85204
						146261853	m03	direct	2.01168		146087872	m01	direct	2.76583		144472894	m02	direct	1.0101
											146089486	m02	direct	0.568182		144474480	m03	direct	7.85204
						146452237	m03	rev com	2.07657		146091068	m03	direct	1.23297		144476077	m02	direct	1.0101
						146453794	m02	rev com	4.98737		146092590	m01	direct	2.70436		144477663	m03	direct	7.78715
						146455382	m01	rev com	3.01168		146094204	m02	direct	0.94697		144479260	m02	direct	2.27273
						146457002	m03	rev com	2.98508		146095790	m03	direct	1.16807		144480859	m03	direct	1.55743
						146458559	m02	rev com	4.98737		146097312	m01	direct	2.76583		144482401	m01	direct	1.78242
						146460147	m01	rev com	3.1346		146098926	m02	direct	0.94697		144484030	m02	direct	2.39899
						146461767	m03	rev com	2.59572		146100512	m03	direct	1.16807		144485631	m03	direct	2.33615
						146463324	m02	rev com	4.98737		146102034	m01	direct	2.6429		144487177	m01	direct	2.76583
						146464912	m01	rev com	3.01168		146103648	m02	direct	0.441919		144488814	m02	direct	1.19949
						146466532	m03	rev com	2.46593		146105230	m03	direct	1.23297		144490405	m03	direct	2.07657
						146468089	m02	rev com	4.98737		146106752	m01	direct	2.76583		144491951	m01	direct	1.84388
						146469677	m01	rev com	3.01168		146108357	m02	direct	1.57828		144493575	m02	direct	1.0101
						146471300	m03	rev com	4.86697		146109940	m03	direct	1.29786		144495159	m03	direct	2.07657
						146472835	m03	rev com	9.40947		146111462	m01	direct	2.39705		144496705	m01	direct	2.1512
						146474371	m03	rev com	2.01168		146113075	m02	direct	0.757576		144498336	m02	direct	2.27273
						146475912	m02	rev com	5.30303		146114658	m03	direct	1.23297		144499935	m03	direct	1.68722
						146477515	m03	rev com	9.40947		146116180	m01	direct	2.39705
						146479052	m03	rev com	2.59572		146117794	m02	direct	1.45202		144691855	m02	direct	4.67172
						146480609	m02	rev com	5.05051		146119384	m03	direct	1.42764		144693442	m03	direct	3.24465
						146482197	m01	rev com	3.01168		146120916	m01	direct	1.29072
						146483816	m03	rev com	2.46593		146122530	m02	direct	0.94697		145184311	m03	direct	5.77547
						146485373	m02	rev com	4.35606		146124117	m03	direct	1.55743		145185845	m01	direct	1.53657
						146486957	m01	rev com	3.01168							145187459	m02	direct	0.50505
						146488576	m03	rev com	2.01168		146985553	m03	rev com	2.14147		145189043	m03	direct	1.29786
						146490133	m02	rev com	4.67172		146987110	m02	rev com	4.98737		145190583	m03	direct	8.82544
						146491717	m01	rev com	3.81069		146988696	m01	rev com	3.07314		145192111	m01	direct	2.1512
						146493336	m03	rev com	2.01168		146990314	m03	rev com	2.14147		145193722	m02	direct	0.694444
						146494891	m02	rev com	5.2399		146991871	m02	rev com	4.2298		145195303	m03	direct	1.10318
																145196831	m01	direct	1.90535
						147608951	m02	direct	3.15657		148104784	m02	direct	2.96717		145198445	m02	direct	0.757576
						147610534	m03	direct	2.20636		148106368	m03	direct	1.94679		145200029	m03	direct	1.23297
																145201551	m01	direct	2.70436
						148037409	m02	direct	1.57828		148534108	m03	direct	5.84036		145203162	m02	direct	0.694444
						148038992	m03	direct	2.07657		148535643	m01	direct	1.10633		145204742	m03	direct	1.36275
						148040532	m03	direct	9.10837		148537255	m02	direct	0.568182		145206270	m01	direct	1.96681
						148042065	m01	direct	1.59803		148538836	m03	direct	1.16807		145207883	m02	direct	0.568182
						148043688	m02	direct	1.13636		148540364	m01	direct	1.90535		145209464	m03	direct	1.23297
						148045272	m03	direct	0.713822		148541969	m02	direct	1.57828		145210992	m01	direct	2.02827
											148543550	m03	direct	1.10318		145212606	m02	direct	0.631313
						148284776	m02	direct	1.64141		148545078	m01	direct	1.90535		145214188	m03	direct	1.23297
						148286361	m03	direct	1.68722		148546677	m02	direct	2.08333		145215716	m01	direct	2.02827
						148287897	m01	direct	1.78242		148548258	m03	direct	1.16807		145217321	m02	direct	1.45202
						148289526	m02	direct	1.57828		148549786	m01	direct	1.84388		145218902	m03	direct	1.10318
						148291119	m03	direct	1.817		148551385	m02	direct	2.14647		145220430	m01	direct	2.1512
						148292654	m01	direct	1.84388		148552966	m03	direct	1.16807		145222044	m02	direct	1.83081
						148294283	m02	direct	1.19949		148554499	m01	direct	1.41365		145223637	m03	direct	1.62232
						148295872	m03	direct	1.55743		148556097	m02	direct	2.77778		145225165	m01	direct	2.27412
						148297414	m01	direct	1.78242		148557680	m03	direct	1.16807		145226779	m02	direct	1.64141
						148299043	m02	direct	2.52525		148559213	m01	direct	0.983405		145228370	m03	direct	1.62232
						148300644	m03	direct	1.62232		148560831	m02	direct	2.14647		145229898	m01	direct	1.90535
						148302186	m01	direct	2.1512		148562425	m03	direct	0.973394		145231507	m02	direct	1.0101
						148303817	m02	direct	2.2096		148563953	m01	direct	1.84388		145233090	m03	direct	1.16807
						148305416	m03	direct	0.45425		148565558	m02	direct	2.08333		145234616	m01	direct	1.90535
						148306950	m01	direct	2.08974		148567141	m03	direct	1.03829		145236217	m02	direct	2.2096
						148308581	m02	direct	2.08333		148568674	m01	direct	1.47511		145237800	m03	direct	1.10318
						148310175	m03	direct	7.78715		148570288	m02	direct	0.883838		145239333	m01	direct	1.10633
						148311772	m02	direct	2.14647		148571862	m01	direct	9.34235		145240939	m02	direct	2.33586
						148313368	m03	direct	7.91694		148573477	m02	direct	1.38889		145242522	m03	direct	1.42764
						148314965	m02	direct	2.14647		148575068	m03	direct	0.973394		145244055	m01	direct	0.983405
						148316561	m03	direct	7.91694							145245673	m02	direct	0.441919
						148318158	m02	direct	2.27273		149056759	m02	direct	1.64141		145247257	m03	direct	1.36275
						148319757	m03	direct	1.68722		149058354	m03	direct	9.92862
						148321299	m01	direct	1.78242		149059942	m02	direct	2.27273		145723832	m02	direct	0.568182
						148322928	m02	direct	2.27273		149061519	m03	direct	1.42764		145725414	m03	direct	1.29786
						148324527	m03	direct	1.62232		149063052	m01	direct	9.75108
						148326069	m01	direct	1.78242							146211932	m03	rev com	0.973394
						148327698	m02	direct	2.33586		149488757	m03	rev com	1.36275		146213474	m02	rev com	1.70454
						148329297	m03	direct	1.62232		149490302	m02	rev com	1.32576		146215053	m01	rev com	9.34235
						148330839	m01	direct	1.78242		149491881	m01	rev com	2.6429		146216672	m02	rev com	2.2096
						148332468	m02	direct	1.19949		149493512	m03	rev com	1.68722		146218245	m01	rev com	2.58144
						148334057	m03	direct	2.33615		149495060	m02	rev com	1.51515		146219863	m03	rev com	1.10318
						148335599	m01	direct	1.84388		149496644	m01	rev com	2.02827		146221393	m02	rev com	2.2096
						148337228	m02	direct	2.33586		149498269	m03	rev com	1.49254		146222959	m01	rev com	1.84388
						148338827	m03	direct	2.14147		149499815	m02	rev com	1.45202		146224577	m03	rev com	0.973394
						148340373	m01	direct	1.78242		149501399	m01	rev com	2.6429		146226118	m02	rev com	2.0202
						148342002	m02	direct	1.70454		149503030	m03	rev com	1.49254		146227702	m01	rev com	0.983405
						148343593	m03	direct	1.55743		149504576	m02	rev com	1.45202		146229320	m03	rev com	1.16807
						148345135	m01	direct	1.78242		149506160	m01	rev com	2.6429		146230840	m02	rev com	3.47222
						148346764	m02	direct	2.0202		149507791	m03	rev com	1.49254		146232406	m01	rev com	1.84388
						148348361	m03	direct	2.20636		149509337	m02	rev com	1.45202		146234022	m03	rev com	1.29786
						148349907	m01	direct	1.78242		149510921	m01	rev com	2.6429		146235554	m02	rev com	1.26263
						148351529	m02	direct	1.57828		149512552	m03	rev com	1.36275		146237114	m01	rev com	2.6429
						148353113	m03	direct	1.62232		149514098	m02	rev com	0.883838		146238730	m03	rev com	1.10318
						148354655	m01	direct	1.84388		149515677	m01	rev com	2.82729		146240254	m02	rev com	2.27273
						148356284	m02	direct	2.2096		149517308	m03	rev com	1.03829		146241826	m01	rev com	1.47511
						148357883	m03	direct	0.713822		149518851	m02	rev com	0.883838		146243442	m03	rev com	1.03829
											149520430	m01	rev com	2.95022		146244966	m02	rev com	2.27273
						148622192	m03	rev com	1.75211		149522063	m03	rev com	0.973394		146246532	m01	rev com	1.90535
						148623733	m02	rev com	2.52525		149523607	m02	rev com	1.32576		146248148	m03	rev com	1.10318
											149525187	m01	rev com	2.08974		146249674	m02	rev com	2.14647
						148784243	m03	rev com	1.16807		149526814	m03	rev com	0.778715		146251240	m01	rev com	1.90535
						148785784	m02	rev com	2.71465		149528337	m02	rev com	3.0303		146252856	m03	rev com	1.10318
											149529916	m01	rev com	2.21266		146254392	m02	rev com	0.883838
											149531543	m03	rev com	0.973394		146255958	m01	rev com	1.96681
											149533087	m02	rev com	0.820707		146257574	m03	rev com	1.03829
											149534667	m01	rev com	2.82729		146259100	m02	rev com	2.27273
											149536298	m03	rev com	0.973394		146260666	m01	rev com	1.96681
											149537839	m02	rev com	1.51515		146262282	m03	rev com	1.23297
											149539418	m01	rev com	2.39705		146263808	m02	rev com	2.2096
											149541045	m03	rev com	1.94679		146265374	m01	rev com	2.02827
											149542576	m02	rev com	3.66162		146266990	m03	rev com	0.908501
											149544155	m01	rev com	2.27412		146268508	m02	rev com	3.28283
											149545782	m03	rev com	2.01168		146270074	m01	rev com	1.72096
											149547313	m02	rev com	3.59849		146271693	m03	rev com	5.90526
											149548892	m01	rev com	2.27412
											149550519	m03	rev com	1.94679		146699488	m03	rev com	2.01168
											149552050	m02	rev com	3.59849		146701029	m02	rev com	3.66162
																147814978	m02	direct	3.66162
																147816572	m03	direct	2.14147
																147818105	m01	direct	3.07314
																147819730	m02	direct	4.98737
																147821333	m03	direct	2.14147
																148617636	m03	rev com	1.42764
																148619181	m02	rev com	1.32576
																148620760	m01	rev com	2.70436
																148622389	m03	rev com	1.68722
																148623937	m02	rev com	1.51515
																148625521	m01	rev com	2.6429
																148627152	m03	rev com	1.49254
																148628698	m02	rev com	1.57828
																148630282	m01	rev com	2.6429
																148631913	m03	rev com	1.49254
																148633459	m02	rev com	1.38889
																148635043	m01	rev com	2.70436
																148636674	m03	rev com	1.42764
																148638220	m02	rev com	1.19949
																148639804	m01	rev com	2.76583
																148641435	m03	rev com	1.49254
																148642981	m02	rev com	1.57828
																148644567	m01	rev com	2.6429
																148646198	m03	rev com	1.42764
																148647744	m02	rev com	1.26263
																148649328	m01	rev com	2.82729
																148650959	m03	rev com	1.03829
																148652496	m02	rev com	1.64141
																148654075	m01	rev com	2.58144
																148655706	m03	rev com	0.778715
																148657229	m02	rev com	3.09343
																148658808	m01	rev com	2.21266
																148660435	m03	rev com	1.16807
																148661979	m02	rev com	1.38889
																148663563	m01	rev com	2.70436
																148665194	m03	rev com	0.973394
																148666738	m02	rev com	1.70454
																148668322	m01	rev com	2.27412
																148669949	m03	rev com	1.94679
																148671480	m02	rev com	3.72475
																148673059	m01	rev com	2.33559
																148674686	m03	rev com	2.20636
																148676219	m02	rev com	3.59849

## Sheet: Sheet6
4708068	0	m01_d	20.3115	GAAATACAATCCTCAGCCAAGGATCCCTCCTGTGTTACAGATGGATCAGCTAAAACAAGCCAACACTGAAGACACAAAGAATGAGGTTAGGTTCATTGAAACCAGGGTAACACCTTTGGATGAGCTAAACACAAAGATGACACTGACCTTGAGCAGGTATAGAAGCTCAGAGACATGCCTGCAAAATGAAATCCCTGAGGAACTTTGTAGCTACCCAGAGATACGTGGCTCAAATTAAAATGTCTGACTGATCACTCCCAGCATGTGCTGCACAGTTATGTGAACGTGTCACACCTAACTTGGGTCCATTGTCTTCAGACTGAGCACAGGTTGCCACTGGCATGGTCTGAGAATAGGAATAGAGCCATGCCCACTGACCCATCCTATGTCTGGGCTTCC…
4709596	1528	m03_d	15.9803	GGAGGCCTGAAGGCTGATCATGATAGAGATTCCTTGGTTTTTGTCCCAGAAACTGTGGGTAAAATTCCCTATTCTGGTAGATCGTTATCCCAATATCATTTGTCCCAAGTTTGTGCAAATGGTTATGCCATATTTTTCCAATCGATTTAAAGCAAATGCCCCCAAATGGTTGCTAGGAGAAAAACTGCACTATTCAGCCCTGTCTCATCAAATACTCAGATTGTTCATGGTAGCAAGGAATTTAGACGCTGAAATTAGAGGGAAGGATGAAATCTACAAGATCTACAAAATTGAGACAAAATCAGAGTTGTGTGAATTTGTCACATCTGCCCAGATCCAACATCTTGAGAGTAGGATTAGGGCGCCACAGGCATGGCCTGAGACTAGGAAGAGAGCCTT…
16705244	11995648	m03_d	23.11	ACTGTGGCTTCTCTAACCAAAGGAGCCTAGCGGGTTAACAATTGTCAAGAGCAGTTGGTGGTTCTGAAATACAATCCTCAGCCAAGGATCCCTCCTGTGTTACAGATGGATCAGCTAAAACAATTCAACACTGAAGATACAAAGAATGAGGTTAGGTTCATTGAAACCAGGGTAACACCTTTGGATGAGCTAAACACAAAGATGACACTGATCTTGAGCAGGTATAGAAGCTCAGAGACATGCCTGCAAAATGAAATCCCTGAGGAACTTTGTAGCTACCCAGAGATACGTGGTTCAAATTAAAATGTCTGACTGATCACTCCCGGCATGTGCTGCACAGTTATGTGAACGTGTCACACCTAACTTGGGTCCATTGTCTTCAGACTGAGCACAGGTTGC…
16706857	1613	m02_d	17.803	GCCTGAAGGCTGGTCATGATAGAAATTCCTCGGTTTTTCTCCCAGAAACTGTGGGTAAAATGTCCCTATTCTAGTAGATCGTTATCCCAATATCATTTGTCCCAAGTTTGTGCAAACAGTTATGCCATATTTTTCCAATCAATTTAAAGCAAATACCCTCAAATGATTTCTAGGAGAAAAACTGCAATATTTAGCCCTGTCTCATCAGATACTCAGATTGTTCATGGTTGTGAGGACTTTAGACACTGAAATTAGAGTGAAAAAGGAAATCTACAAACCCTTGAGTCAAAATCATAGTTCTCGGAATTTGTCACATCTGCCCAGGTCCAATGTCATGAGAGTAGAATCAGAGTGCCACAGGCATGGCCTGAGACTAGGAAGAGAGCCATGCTCACTGAC…
16820127	113270	m02_rc	17.7399	CCCCGGATTTCAAAAACAGATCTTCTGCTTATAAATTCAGTCTTTTTCATACTGCCATAAACTCCAGAATGGGAAAACAAAGTTACTATCAGAAAAGCTGCTTTTAGCTGGGCGTGGTGGCTCATGCCTGTAATCGCAGCACATTGGGAGGCCAAGACAGGCGGATCACTTGAGGTGGGGAGTTCGAGACCAGCCTGGCCAACATGGTGATCTCCACTAAAAATACAAAAATTAGCTGGGCATGGTGGCAGACACCTGTAATTCCAGCTACTTGGGAGGCTGAGGCAGTAGAATCGCTTGAGCTGGGGAGGCCGAGATGGCTTAGTGATCCAAGATGGCGCCACTGCACTCCAGCCTGGGTGACAGAGTGAGACTCCATCTCAAAAGAAAAAAGAAAGC…
16821699	1572	m03_rc	23.4173	CCAGCCTTCAGGCCTCCTGAAATATATCTCTCACAGTCTCCTATTCTTATGCTGAGGAGCCTGAGGTCCCTGTGTGAGGATTAGACAGTGGATTGTTATGTGTGTAGGGGAATCAGCTTAATGTGTCTGTCCATGTCTGAATTTATTGCAGAAATTGAAAAGAAGGGGAAGGGGAAGAAAAGAAGGGGAAGAAGATCAAAACCCACCATGCCCCAGGTAACTTTCAGCAATTGCGGATGCTTAATTCTGTGTTAACACCTGGAGGCAAGAGATTCAGGGAAACCAGAGTGTGTTTGATTTCATGTTTTCAACGAAGGCTGAATGACTCCTACTGTCATTGCTGTTGGTTTTCATTGCAGTAGATGTTTAGGTTTCCATTTCTTCCTCCCCTTATCATTT…
16917830	96131	m02_rc	17.6768	CCCCGGATTTCAAAAACAGATCTTCTGCTTATAAATTCAGTCTTTTTCATACTGCCATAAACTCCAGAATGGGAAAACAAAGTTACTATCAGAAAAGCTGCTTTTAGCTGGGCGTGGTGGCTCATGCCTGTAATCGCAGCACATTGGGAGGCCAAGACAGGCGGATCACTTGAGGTGGGGAGTTCGAGACCAGCCTGGCCAACATGGTGATCTCCACTAAAAATACAAAAATTAGCTGGGCATGGTGGCAGACACCTGTAATTCCAGCTACTTGGGAGGCTGAGGCAGTAGAATCGCTTGAGCTGGGGAGGCCGAGATGGCTTAGTGATCCAAGATGGCGCCACTGCACTCCAGCCTGGGTGACAGAGTGAGACTCCATCTCAAAAGAAAAAAGAAAGC…
16919401	1571	m03_rc	23.1715	ACCAGCCTTCAGGCCTCCTGAAATATATCTCTCACAGTCTCCTATTCTTATGCTGAGGAGCCTGAGGTCCCTGTGTGAGGATTAGACAGTGGATTGTTATGTGTGTAGGGGAATCAGCTTAATGTGTCTGTCCATGTCTGAATTTATTGCAGAAATTGAAAAGAAGGGGAAGGGGAAGAAAAGAAGGGGAAGAAGATCAAAACCCACCATGCCCCAGGTAACTTTCAGCAATTGCGGATGCTTAATTCTGTGTTAACACCTGGAGGCAAGAGATTCAGGGAAGCCAGAGTGTGTTTGATTTCATGTTTTCAACGAAGGCTGAATGACTCCTACTGTCATTGCTGTTGGTTTTCATTGCAGTAGATGTTTAGGTTTCCATTTCTTCCTCCCCTTATCATT…
21520282	4600881	m03_d	22.8642	ACTGTGGCTTCTCTAACCAAAGGAGCCTAGCGGGTTAACAATTGTCAAGAGCAGTTGGTGGTTCTGAAATACAATCCTCAGCCAAGGATCCCTCCTGTGTTACAGATGGATCAGCTAAAACAATTCAACACTGAAGATACAAAGAATGAGGTTAGGTTCATTGAAACCAGGGTAACACCTTTGGATGAGCTAAACACAAAGATGACACTGACCTTGAGCAGGTATAGAAGCTCAGAGACATGCCTGCAAAATGAAACCCCTGAGGAACTTTGTAGCTACCCAGAGATACGTGGTTCAAATTAAAATGTCTGACTGATCACTCCCGGCACGTGCTGCACAGTTATGTGAACGTGTCACACCTAACTTGGGTCCATTGTCTTCAGACTGAGCACAGGTTGC…
21521891	1609	m02_d	2.71465	AGGAGGCCTGAAGGCTGGTCATGATAGAAATTCCTCGGTTTTTCTCCCAGAAACTGTGGGTAAAATGTCCCTATTCTAGTAGATCGTTATCCCAATATCATTTGTCCCAAGTTTGTGCAAACAGTTATGCCATATTTTTCCAATCAATTTAAAGCAAATACCCTCAAATGATTTCTAGGAGAAAAACTGCAATATTTAGCCCTGTCTCATCAAATACTCAGATTGTTCATGGTTGTGAGGACTTTAGACACTGAAATTAGAGTGAAAAAGGAAATCTACAAACCCTTGAGTCAAAATCATAGTTCTCTGAATTTGTCACATCTGCCCAGGTCCAATGTCATGAGAGTAGAATCAGAGTGCCACAGGCATGGCCTGAGACTAGGAAGAGAGCCATGCTCA…
21523475	1584	m01_d	1.55743	CCTGAAAGCTGGTCATGATATTCTTTGGTTTGCATCTCAGAACCAAGGGTGAAATATCCCTATTCTGGTAGATCGTTATCCCAAAATCATTTATCCCAAGTTTGTGCAAACAGTTATGCCTTATTGTTCCCATCAGTTCAAAGAAAATGCCCCAGATGATTTCTAGGAGGAAAACTGCAGTATTCAGCCCTGTCTCATCAAATGCCCAGCTCGTTCATGGATGCAAGAATTTTAGACACTGAAATTAGAATGAGGGAGGAAATCTACAAACCCTTGAGTCCAAATCATAGTTCTGTGAATTTTTTACATCTGCCTGGGTCCAATGTGCTGAGAGTGGGCTCAGGTTGCCACAGGCATGGCTGGAGACTAGGAATAGAGCCTTGCTCACTGACCCATTTC…
21525008	1533	m03_d	15.9189	GCCTGAAGGCCGATCATGATAGAGATTCTTTGGTTTTTGTCCCAGAAACTGTGGGTAAAATTCCCTATTCTGGTAGATCGTTATCCCAATATCATTTGTCCCAAGTTTGTGCAAATGGTTATGCCATATTTTTCCAATCGATTTAAAGCAAATGCCCCCAAATGGTTGCTGGGAGAAAAACTGCAATATTCAGCCCTGTCTCATCAAGTACTCAGATTGTTCATGGTAGCGAGGATTTTAGACACTGAAATTAGAGTGAAGGATGAAATCTACAAGATCTACAAAATTGAGACAAAATCAGAGTTGTGTGAATTTGTCACATCTGCCCAGATCCAACATCTTGAGAGTAGGATTAGGGTGCCACAGGCATGGCCTGAGACTAGGAAGAGAGCCCTGCTC…
21754783	229775	m01_rc	15.4445	CCTGGTATATTTCTCTCAAAGTCTCCTGTTCTCACACTGAGAAGACTGATGTCCCTGTGTTAGGATTGGACAGAGGAATGTTTCCGTGTGCAAGGAAGAACTGCTTCATGTAAGAGGCCCTGTGTGAATTTATTTGCAGGACATTGGTGTGATCAAGTGAAAAAGGAGGACCAAGAGGCCACAAGTCCCAGGTGAGTCTGAGAAATTATGGACAGTTAATTTGATGTTGACACCTGGAGATGCCAAGTCCGGGGAAAACAGTACATGCTGAAAATAATGATTTCATCTTGTCAGACAAGTCTGAATTATGTCTACTAACATTGCTTTTGGTTCTCATTACAGTAAATGTTTAGGTTTCCATTTCTTCCTATCCTTCTCATTTACTAACCTAGTGAAGGT…
21756340	1557	m02_rc	11.1742	TGAGGCCTCCTGAAGTATATCTCTCACATTGTCCTGTTCTCATGCTGAGGAGCCTGAGGTCCCTGTGTGGGGATTAGACAGTGGACTGTTATGGGTGTAGGTGAATTGGCTTATCTTGTCTGTCCCTGTCTGAATTTATTGCAGGAATTAAAAAGGACCAAGAAGAGGAAGAAGACCAAGGCCCACCATGCCCCAGGTAAGTTTGAGCAATTGTCAACAGCTAATTCTGTGTTGACACCTGGTGACTCCTGGTTCAGGGAAAGCAGAGCAGGCCGACATTATCGATTACGTGTTTTCAACCAAGCCTGAATTATTCCTACTGACATTGCTGTTGGTTTTCATTGCAGTAGATATTTAGGTTTCCGTTTCTTCCTCCCCTTATCACTTACTAACCTACTG…
21757890	1550	m01_rc	22.5827	CCTTCAGGCCTCCTGAAATATATCTCTCACAGTGTCCTATTCTTATGCTGAGGAGCCTGAGGTCCCTGTGTGAGGATTAGACAGTGGAATGTTATGTGTGTAGGGGAATCAGCTTAATGTGTCTGTCCGTGTCTGAGTTTATTGCAGAAATTGAAAAGTACCAAGAAGGGGAAGAAGATCAAAACCCACCATGCCCCAGGTAACTTTCAGCAACTGTGGTCGCTTAATTCTGTGTTAACACCTGGAGACGACAGATCCAGGGAAAACAGTGCATTTGATTTCATGTTTTCAATGAAGGCTGAATGACTCCTGCTGACATTGCTGTTGGTTTTCATTGCAGTAGACGTTTAGGTTTTCATTTCTTCCTCCCCTTATCATTTACTAATGCACCATAGGTTG…
109519023	87761133	m03_d	23.3559	ACTGTGGCTTCTCTAACCAAAGGAGCCTAGTGGGTTAACAATTGTCAAGAGCAGTTGGTGGTTCTGAAATACAATCCTCAGCCAAGGATCCCTCCTGTGTTACAGATGGATCAGCTAAAACAAGCCAACACTGAAGACACAAAGAATGAGGTTAGGTTCATTGAAACCAGGGTAACAATTTTGGATGAGCTAAACACAAAGATGACACTGACATTGAGCAGGTATAGAAGCTCAGAGACATGCCTGCAAAATGAAATCCCTGAGGAATTTTATAGCTACCCAGAGATACGTGGTTCAAATTAAAATGTCTGACTGATCACTCCCGGCATGTGCTGCACAGTTATGTGAATGTGTCACACCTAACGTGGATCCATTGTCTTCAGACTGAGCACAGGTTGC…
109520627	1604	m02_d	4.10353	ATATATTTCAGGAGGCCTGAAGGCTGGTCATGATAGAAATTCCTCAGTTTTTCTCCCAGAAACTGTGGGTAAAATGTCCCTATTCTAGTAGATCGTTATCCCAATATCATTTGTCCCAAGTTTGTGCAAACAGTTATGCCATATTTTTCCAATCAATTTAAAGCAAATACCCTCAAATGATTTCTAGGAGAAAAACTGCAATATTTAGCCCTGTCTCATCAAATACTCAGATTGTTCATGGTTGTGAGGACTTTAGACACTGAAATTAGAGTGAAAAAGGAAATCTACAAACCCTTGAGTCAAAATCATAGTTCTCTGAATTTGTCACATCTGCCCAGGTCCAATGTCATGAGAGTAGAATCAGAGTGCCACAGGTATGGCCTGAGACTAGGAAGAGAG…
109522209	1582	m01_d	1.29786	GGCCTGAAAGCTGGTCATGATATTCTTTGGTTTGCATCTCAGAACCAAGGGTGAAATATCCCCATTCTGGTAGATCGTTATCCCAAAATCATTTATCCCAAGTTTGTGCAAACAGTTATGCCTTATTGTTCCCATCAGTTCAAAGAAAATGCCCCAGATGATTTCTAGGAGGAAAACTGCAGTATTCAGCCCTGTCTCATCAAATGCCCAGCTCGTTCATGGATGCAAGAATTTTAGACACTGAAATTAGAATGAAGGAGGAAATCTACAAACCCTTGAGTCCAAATCATAGTTCTGTGAATTTTTTACATCTGCCTGGGTCCAATGTGCTGAGAGCGGGCTCAGGTTGCCACAGGCATGGCTGGAGACTAGGAATAGAGCCTTGCTCACTGACCCATT…
109524067	1858	m03_d	24.4622	CCAGATCCAACATCTTGAGAGTAGGATTAGGGCGCCACAGGCATGGCCTGAGACTAGGAAGAGAGCCTTGCTCACTGACCCATCCCTTGTCTGGGCTTCCAAGTGGAACTAGAGTTTCATTCAACCTACACGTGCCTATAGGTCCTCCCTGTGGCAATGACATCTCTCAGCTCAGTAAGGGCCACTTGCAGTAGGAATATGACCCTAACCAGAAGACTCAGTGGATCCTTATCACCTTCATAGAAAGGTACTCACCATCCATGTCAACAGCCAAGCCAACACGCTGTTGCTCCAATACGTAAAAGGCACTTCTGTAGGGCTGGCATGAGTCAGTCAGTTCAAGACAACCTGAAGGAGTTGAATAACATCTATCCAGTGAGTCCTGTAAGACTTCAGGCT…
109525684	1617	m02_d	22.4116	CCTGAAGGCTGGTCATGATAGAAATTCCTCAGTTTTTCTCCCAGAAACTGTGGGTAAAATGTCCCTATTCTAGTAGATCGTTATCCCAATATCATTTGTCCCAAGTTTGTGCAAACAGTTATGCCATATTTTTCCAATCAATTTAAAGCAAATACCCTCAAATGATTTCTAGGAGAAAAACTGCAATATTTAGCCCTGTCTCATCAAATACTCAGATTGTTCATGGTTGTGAGGACTTTAGACACTGAAATTAGAGTGAAAAAGGAAATCTACAAACCCTTGAGTCAAAATCATAGTTCTCTGAATTTGTCACATCTGCCCAGGTCCAATGTCATGAGAGTAGAATCAGAGTGCCACAGGTATGGCCTGAGACTAGGAAGAGAGCCATGCTCACTGACC…
113324442	3798758	m02_rc	22.5379	TTCCTTTCCATGTTTAGTGCTTCCTTTAGGAGCTCTTGTAAGGCAGGCCTGGTGGTGACAAAATCTCTCAGCATTTGCTTCTCTGTAAAGGATTTATTTCTCCTTCACTTATGAAGCTTTGTTTGGCTGGATATGAAATTCTGGGTTGAAAATTCTTTTCTTTAAGAATGTTGAAGACGCTGGAGAGGATGTGGAGAAATAGGAACACTTTTACACTGTTTTTGGGACTGTAAACTAGTTCAACGATTGTGGAAGGCAGTGTGGCAATTCCTCAGGGATCTAGAACTAGAAATACCATTTGACCCAGCCATCCCATTACTGGGTGTATACCCAAAGGATTATAAATCATGCTGCTGTAAAGACACATGCACATATGTTTATTGGGGCACTATTCACAAT…
113326015	1573	m03_rc	24.6466	CAGCCTTCAGGCCTCCTGAAATATATCTCTCACAGTGTCCTATTCTTATGCTGAGGAGCCTGAGGTCCCTGTGTGAGGATTAGACAGTGGATTGTTATGTGTGTAGGGGAATCAGCTTAATGTGTCTGTCCATGTCTGAATGTATTGCAGAAATTGAAAAGAAGGGGAAGGGGAAGAAAAGAAGGGGAAGAAGATCCAAGAAGAAAAGAAGAAGGGGAAGAAAAGAAGGGGAAGAAGATCAAAACCCACCATGCCCCAGGTAACTTTCAGCAATTGTGGATGCTTAATTCTGTGTTAACACCTGGAGGCAACAGATTCAGGGAAACCAGAGTGTGTTTGATGTCACGTTTTCAACGAAGGCTGAATTACTCCTACTGTCATTGCTGTTGGTTTTCATTG…
113328253	2238	m01_rc	1.10318	AGCCTTCAGGCCTCCTGAAGAATATCTCTCACAGTGTCCTATTCTCATGCTGAGGAGCCTGAAGTCCCTGTGTGAGGATTAGACAGTGGATTGTTATGTGTGTAGGAGAACCAGCTTAATATGTCTGTCCATGTCTGAACTTATTGCAGAAATTGAAAAGTACCAAGAAGTGGAAGAAGACCAAGACCCATCATGCCCCAGGTAACTTTGAGCAATTATGGATGCTTCATTCTGTGTTGACACCTGGAGATGCCAGGTCCAGGGAAAACAAGAGTGTGTTCAATTTCATGTTTTCAACGAAGGTTGAATTACTCCTACTGACATTGCTGTTGGTTTTCATTGCAGTAGATGTTTAGGTTTCCATTTCTTCCTCCCCTTATCATTTACTAACTTACTGTA…
113329775	1522	m02_rc	4.29293	ATCATGACCAGCTTTCAGGCCTCCTGAAGTATATCTCTCACATTGTCCTGTTCTCATGCTGAGGAGCCTGAGATCGCTGTGTGGGGGTTAGACAATGGACTGTTATGGGTGTAGGTGAATTGGCTTATTTTGTCTGTCCCTGTCTGAATGTATTGCAGGAATTAAAAATGACCAAGAAGAGGAAGAAGACCAAGGCCCACCATGCCCCAGGTAACTGAGCAATTGTGAACAGCTACTTCTGTGTTGACATCTGGAGACTCCTGGTTCAGGGAAAACAGAGCGGGCTGATGTTATCGATTACATCTTTTCAACCAAGCCTGAATTATTCCTAGTAACATTGCTGTTGGTTTTCATTGCAGTAGATATTTAGGTTTCCATTTCTTCCTCCCCTTATCATTT…
113333279	3504	m01_rc	1.23297	CAGCCTTCAGGCCTCCTGAAGAATATCTCTCACAGTGTCCTATTCTCATGCTGAGGAGCCTGAAGTCCCTGTGTGAGGATTAGACAGTGGATTGTTATGTGTGTAGGAGAACCAGCTTAATATGTCTGTCCATGTCTGAACTTATTGCAGAAATTGAAAAGTACCAAGAAGTGGAAGAAGACCAAGACCCATCATGCCCCAGGTAACTTTAAGCAATTATGGATGCTTCATTCTGTGTTGACACCTGGAGATGCCAGGTCCAGGGAAAACAAGAGTGTGTTCAATTTCATGTTTTCAACGAAGGTTGAATTACTCCTACTGACATTGCTGTTGGTTTTCATTGCAGTAGATGTTTAGGTTTCCATTTCTTCCTCCCCTTATCATTTACTAACTTACTGT…
113334805	1526	m02_rc	3.66162	TGACCAGCTTTCAGGCCTCCTGAAGTATATCTCTCACATTGTCCTGTTCTCATGCTGAGGAGCCTGAGATCGCTGTGTGGGGGTTAGACAATGGACTGTTATGGGTGTAGGTGAATTGGCTTATTTTGTCTGTCCCTGTCTGAATGTATTGCAGGAATTAAAAATGACCAAGAAGAGGAAGAAGACCAAGGCCCACCATGCCCCAGGTAACTGAGCAATTGTGAACAGCTACTTCTGTGTTGACATCTGGAGACTCCTGGTTCAGGGAAAACAGAGCGGGCTGATGTTATCGATTACATCTTTTCAACCAAGCCTGAATTATTCCTAGTAACATTGCTGTTGGTTTTCATTGCAGTAGATATTTAGGTTTCCATTTCTTCCTCCCCTTATCATTTACTA…
113336382	1577	m03_rc	20.8359	CTTCAGGCCTCCTGAAATATATCTCTCACAGTGTCCTATTCTTATGCTGAGGAGCCTGAGGTCCCTGTGTGAGGATTAGACAGTGGATTGTTATGTGTGTAGGGGAATCAGCTTAATGTGTCTGTCCATGTCTGAATGTATTGCAGAAATTGAAAAGACGGGGAAGGGGAAGAAAAGAAGGGGAAGAAGATCCAAGAAGAAAAGAAGAAGGGGAGGAAAAGAAGGGGAAGAAGATCAAAACCCACCATGCCCCAGGTAACTTTCAGCAATTGTGGATGCTTAATTCTGTGTTAACACCTGGAGGCAACAGATTCAGGGAAACCAGAGTGTGTTTGATGTCACGTTTTCAACGAAGGCTGAATTACTCCTACTGTCATTGCTGTTGGTTTTCATTGCAGT…
113877544	541162	m02_rc	13.447	CAAGACTTGACCTCAGGCCTACTGGAATATTTCTCTCAAAGTCTCCTGTTCTCACACTGACAAGACTGATGTCCCTGTGTTAGGATTGGACAGAGGAATATTTCTGTGTGCAAGGAAGAACTGCTTAATGTAAGAGGGCCCATCTGAATTTATTTGCAGGACATCAGTGGGATCAAGTGAAAAAGGAGGACCAAGAGGCAACAGGTCCCAGGTGAGTCTGAGAAATTGTGGACAGTTAATTTGATGTTGACACCTGGAGATGCCAAGTCCAGGGAAAACAGTACATGCTGAAAATAATGATTTTGTCTTGTCAGACAAGTCTGAATTATGCCTACTACATTGCTTTTTGGTTCCATTAGAGTAAATGTTTAGGTTTCCATTTCTTTGTACTCTTATCAT…
113879117	1573	m03_rc	19.914	CCAGCTTCAGGCCTCCTGAAATATATCTCTCACAGTGTCCTATTCTTATGCTGAGGAGCCTGAGGTCCCTGTGTGAGGATTAGACAGTGGATTGTTATGTGTGTAGGGAAATCAGCTTAATGTGTCTGTCCATGTCTGAATGTATTGCAGAAATTGAAAAGAAGGGGAAGGGGAAGAAAAGAAGGGGAAGAAGATCCAAGAAGAAAAGAAGAAGGGGAAGAAAAGAAGGGGAAGAAGATCAAAACCCACCATGCCCCAGGTAACTTTCAGCAATTGTGGATGCTTAATTCTGTGTTAACACCTGGAGGCAACAGATTCAGGGAAACCAGAGTGTGTTTGATGTCACGTTTTCAACGAAGGCTGAATTACTCCTACTGTCATTGCTGTTGGTTTTCATTG…
120985790	7106673	m03_d	20.3442	ACAATTGTCAAGAGCAGTTGGTGGTTCTGAAATACAATCCTCAGCCAAGGATCCCTCCTGTGTTACAGATGGATCAGCTAAAACAAGCCAACACTGAAGACACAAAGAATGAGGTTAGGTTCATTGAAACCAGGGTAACAATTTTGGATGAGCTAAACACAAAGATGACACTGACATTGAGCAGGTATAGAAGCTCAGAGACATGCCTGCAAAATGAAATCCCTGAGGAATTTTGTAGCTACCCAGAGATATGTGGTTCAAATTAAAATGTCTGACTGATCACTCCTGGCATGTGCTGCACAGTTATGTGAATGTGTCACACCTAACGTGGGTCCATTGTCTTCAGACTGAGCACAGGTTGCCAATGGCATGGTTTGAGAATAGGAATAGAGCCATGCC…
120987384	1594	m02_d	5.30303	TGTGAGAGATATATTTCAGGAGGCCTGAAGGCTGGTCATGATAGAAATTCCTCGGTTTTTCTCCCAGAAACTGTGGGTAAAATGTCCCTATTCTAGTAGATCGTTATCCCAATATCATTTGTCCCAAGTTTGTGCAAACAGTTACGCCATATTTTTCCAATCAATTTAAAGCAAATACCCTCAAATGATTTCTAGGAGAAAAATTGCAATATTTAGCCCTGTCTCATCAAATACTCAGATTGTTCATGGTTGTGAGGACTTTAGACACTGAAATTAGAGTCAAAAAGGAAATCTACAAACCCTTGAGTCAAAATCATAGTTCTCTGAATTTGTCACAACTGCCCAGGTGCAATGTCATGAGAGTAGAATCAGAGTGCCACAGGTATGGCCTGAGACTAG…
120988964	1580	m01_d	1.49254	GAGGCCTGAAAGCTGGTCATGATATTCTTTGGTTTGCATCTCAGAACCAAGGGTGAAATATCCCTATTCTGGTAGATCGTTATCCCAAAATCATTTATCCCAAGTTTGTGCAAACAGTTATGCCTTATTGTTCCCATCAGTTCAAAGAATATGCCCCAGATGATTTCTAGGAGGAAAACTGCAGTATTCAGCCCTGTCTCATCAAATGCCCAGCTCGTTCATGGATGCAAGAATTTTAGACACTGAAATTAGAATGAAGGAGGAAATCTACAAACCCTTGAGTCCAAATCATAGTTCTGTGAATTTTTTACATCTGCCTGGGTCCAATGTGCTGAGAGCGGGCTCAGGTTGCCACAGGCATGGCTGGAGACTAGGAATAGAGCCTTGCTCACTGACCCA…
120992383	3419	m02_d	22.2222	CCTGAAGGCTGGTCATGATAGAAATTCCTCAGTTTTTCTCCCAGAAACTGTGGGTAAAATGTCCCTATTCTAGTAGATCGTTATCCCAATATCATTTGTCCCAAGTTTGTGCAAACAGTTATGCCATATTTTTCCAATCAATTTAAAGCAAATACCCTCAAATGATTTCTAGGAGAAAAATTGCAATATTTAGCCCTGTCTCATCAAATACTCAGATTGTTCATGGTTGTGAGGACTTTAGACACTGAAATTAGAGTGAAAAAGGAAATCTACGAACCCTTGAGTCAAAATCATAGTTCTCTGAATTTGTCACATCTGCCCAGGTGCAATGTCATGAGAGTAGAATCAGAGTGCCACAGGTATGGCCTGAGACTAGGAAGAGAGCCATGCTCACTGACC…
121498636	506253	m02_rc	9.78535	GACTTGACCTCAGGCCTACTGGAATATTTCTCTCAAAGTCTCCTGTTCTCACACTGACAAGACTGATGTCCCTGTGTTAGGATTGGACAGAGGAATGTTTCTGTGTGCAAGGAAGAACTGCTTAATGTAAGAGGGCCCATCTGAATTTATTTGCAGGATATCGGTGGGATCAAGTGAAAAAGGAGGACCAAGAGGCAACAGGTCCCAGGTGAGTCTGAGAAATTGTGGACAGTTAATTTGATGTTGACACCTGGAGATGCCAAGTCCAGGGAAAACAGTACATGCTGAAAATAATGATTTTGTCTTGTCAGACAAGTCTGAATTATGCCTACTACATTGCTTTTTGGTTCTCATTAGAGTAAATGTTTAGGTTTCCATTTCTTCCTCCCCTTATCATTT…
121500210	1574	m03_rc	23.3559	AGCCTTCAGGCCTCCTGAAATATATCTCTCACAGTGTCCTATTCTTATGCTGAGGAGCCTGAGGTCCCTGTGTGAGGATTAGACAGTGGATTGTTATATGTGTAGGGGAATCAGCTTAATGTGTCTGTCCATGTCTGAATGTATTGCAGAAATTGAAAAGAAGGGGAAGGGGAAGAAAAGAAGGGGAAGAAGATCCAAACCCACCATGCCCCAGGTAACTTTCAGCAATTGTGGATGCTTAATTCTGTGTTAACACCTGGAGGCAACAGATTCAGGGAAACCAGAGTGTGTTTGATGTCACGTTTTCAACGAAGGCTGAATTACTCCTACTGTCATTGCTGTTGGTTTTCATTGCAGTAGATGTTGAGGTTTCCATTTCTTCCTCCCCTTATCATTTCC…
121783042	282832	m03_rc	15.3042	CCAAGGCTCATGAAAGAACCCAAGCCAGTTTTCTCAAGACTTGACCTCAGGCCTACTGGAATATTTCTCTCAAAGTCTCCTGTTCTCACACTGACAAGACTGATGTCCCTGTGTTAGGATTGGACAGAGGAATGTTTCTGTGTGCAAGGAAGAACTGCTTAATGTAAGAGGGCCCATCTGAATTTATTTGCAGGACATCGGTGGGATCAAGTGAAAAAGGAGGACCAAGAGGCAACAGGTCCCAGGTGAGTCTGAGAAATTGTGGACAGTTAATTTGATGTTGACACCTGGAGATGCCAAGTCCAGGGAAAACAGTACATGCTGAAAATAATGATTTTGTCTTGTCAGACAAGTCTGAATTATGCCTACTACATTGCTTTTTGGTTCGCATTAGAGTAA…
121784658	1616	m01_rc	1.36275	CAGCCTTCAGGCCTCCTGAAGAATATCTCTCACAGTGTCCTATTCTCATGCTGAGGAGCCTGAAGTCCCTGTGTGAGGATTAGACAGTGGATTGTTATGTGTGTAGGAGAACCAGCTTAATATGTCTGTCCATGTCTGAACTTATTGCAGAAATTGAAAAGTACCAGGAAGTGGAAGAAGACCAAGACCCATCATGCCCCAGGTAACTTTGAGCAATTATGGATGCTTAATTCTGTGTTGACACCTGGAGATGCCAGGTCCAGGGAAAACAAGAGTGTGTTCAATTTCATGTTTTCAACGAAGGTTGAATTACTCCTACTGACATTGCTGTTGGTTTTCATTGCAGTAGATGTTTAGGTTTCCATTTCTTCCTCCCCTTATCATTTACTAACTTACTGT…
121786182	1524	m02_rc	3.78788	CATGACCAGCTTTCAGGCCTCCTGAAGTATATCTCTCACATTGTCCTGTTCTCATGCTGAGGAGCCTGAGATCCCTGTGTGGGGATTAGACAGTGGACTGTTATGGGTGTAGGTGAATTGGCTTATTTTGTCTGTCCCTGTCTGAATGTATTGCAGGAATTAAAAAGGACCAAGAAGAGGAAGAAGACCAAGGCCCACCATGCCCCAGGTAACTGAGCAGTTGTGAACAGCTACTTCTGTGTTGACATCTGGAGACTCCTGGTTCAGGGAAAACAGAGCGGGCTGACATTATCGATTACATCTTTTCAACCAAGCCTGAATTATTCCTAGTAACATTGCTGTGGGTTTTCATTGCAGTAGATATTTAGGTTTCCATTTCTTCCTCCCCTTATCATTTAC…
121787757	1575	m01_rc	24.2051	GCCTTCAGGCCTCCTGAAATATATCTCTCACAGTGTCCTATTCTTATGCTGAGGAGCCTGAGGTCCCTGTGTGAGGATTAGACAGTGGATTGTTATATGTGTAGGGGAATCAGCTTAATGTGTCTGTCCATGTCTGAATGTATTGCAGAAATTGAAAAGAAGGGGAAGGGGAAGAAAAGAAGGGGAAGAAGATCCAAACCCACCATGCCCCAGGTAACTTTCAGCAATTGTGGATGCTTAATTCTGTGTTAACACCTGGAGGCAACAGATTCAGGGAAACCAGAGTGTGTTTGATGTCACGTTTTCAACGAAGGCTGAATTACTCCTACTGTCATTGCTGTTGGTTTTCATTGCAGTAGATGTTCAGGTTTCCATTTCTTCCTCCCCTTATCATTTCCT…
122263766	476009	m03_rc	20.4671	TTTGGCATGTGTTTGCAGTGGCTGGTACCGGTTGTTCCTTTCCATGTTTAGTGCTTCCTTTAGGAGCTCTTGTAAGGCAGGCCTGGTGGTGACAAAATCTCTCAGCATTTGCTTCTCTGTAACGGTTTTATTTCTCCTTCACTTATGAAGCTTTGTTTGGCTGGATATGAAATTCTGGGTTGAAAATTCTTTTCTTTAAGAATGTTGAAGATGCTGGAGAGGATGTGGAGAAATAGGAAAACTTTTACACTGTTGGTGGGACTGTAAACTAGTTCAACGATTGTGGAAGGCAGTGTGGCAATTCCTCAGGGATCTAGAACTAGAAATACCGTTTGACCCAGCCATCCCATTACTGGGTGTATACCCAAAGGATTATAAATCATGCTGCTGTAAAGACAC…
122265382	1616	m01_rc	1.10318	CAGCTTTCAGGCCTCCTGAAGAATATCTCTCACAGTGTCCTATTCTCATGCTGAGGAGCCTGAAGTCCCTGTGTGAGGATTAGACAGTGGATTGTTATGTGTGTAGGAGAACCAGCTTAATATGTCTGTCCATGTCTGAACTTATTGCAGAAATTGAAAAGTACCAAGAAGTGGAAGAAGACCAAGACCCATCATGCCCCAGGTAACTTTGAGCAATTATGGATGCTTCATTCTGTGTTGACACCTGGAGATGCCAGGTCCAGGGAAAACAAGAGTGTGTTCAATTTCATGTTTTCAACGAAGGTTGAATTACTCCTACTGACATTGCTGTTGGTTTTCATTGCAGTAGATGTTTAGGTTTCCATTTCTTCCTCCCCTTATCATTTACTAACTTACTGT…
122266904	1522	m02_rc	4.2298	ATCATGACCAGCTTTCAGGCCTCCTGAAGTATATCTCTCACATTGTCCTGTTCTCATGCTGAGGAGCCTGAGATCCCTGTGTGGGGATTAGACAGTGGACTGTTATGGGTGTAGGTGAATTGGCTTATTTAGTCTGTCCCTGTCTGAATGTATTGCAGGAATTAAAAAGGACCAAGAAGAGGAAGAAGACCAAGGCCCACCATGCCCCAGGTAACTGAGCAGTTGTGAACAGCTACTTCTGTGTTGACATCTGGAGACTCCTGGTTCAGAGAAAACAGAGCGGGCTGACATTATCGATTACATCTTTTCAACCAAGCCTGAATTATTCCTAGTAACATTGCTGTGGGTTTTCATTGCAGTAGATATTTAGGTTTCCATTTCTTCCTCCCCTTATCATTT…
122268479	1575	m01_rc	24.27	GCCTTCAGGCCTCCTGAAATATATCTCTCACAGTGTCCTATTCTTATGCTGAGGAGCCTGAGGTCCCTGTGTGAGGATTAGACAGTGGATTGTTATGTGTGTAGGGGAATCAGCTTAATGTGTCTGTCCATGTCTGAATTTATTGCAGAAATTGAAACGAAGGGGAAGGGGAAGAAAAGAAGGGGAAGAAGATCAAAACCCACCATGCCCCAGGTAACTTTCAGCAATTGTGGATGCTTAATTCTGTGTTAACACCTGGAGGCAACAGATTCAGGGAAACCAGAGTGTGTTTGATGTCACGTTTTCAACGAAGGCTGAATTACTCCTACTGTCATTGCTGTTGGTTTTCATTGCAGTAGATGTTGAGGTTTCCATTTCTTCCTCCCCTTATCATTTACT…
123001637	733158	m03_d	23.3559	GCTGAAGGACTGTGGCTTCTCTAACCAAAGGAGCCTAGCGGGTTAACAATTGTCAAGAGCAGTTGGTGGTTCTGAAATACAATCCTCAGCCAAGGATCCCTCCTGTGTTACAGATGGATCAGCTAAAACAAGCCAACACTGAAGACACAAAGAATGATGTTAGGTTCATTGAAACCAGGGTAACACCTTTGGATGAGCTAAACACAAAGATGACACTGACCTTGAGCAGGTATAGAAGCTCAGAGACATGCCTGCAAAATGAAATCCCTGAGAAATTTTGTAGCTACCCAGAGATACGTGGTTCAAATTAAAATGTCTGACTGATCACTCCCGGCATGTGCTGCAGAGTTATGTGAACGTGTCACACCTAACGTGGGTCCATTGTCTTCAGACTGAGCA…
123003224	1587	m02_d	6.12374	ATAGGACACTGTGAGAGATATATTTCAGGAGGCCTGAAGGCTGGTTGTGATAGAAATTCCTCAGTTTTTCTCCCAGAAACTGTGGGTAAAATGTCCCTATTCTAGTAGATCGTTATCCCAATATCATTTGTCCCAAGTTTGTGCAAACAGTTATGCCATATTTTTCCAATCAATTTAAAGCAAATACCCTCAAATGATTTCTAGGAGAAAAACTGCAATATTTAGCCCTGTCTCATCAAATACTCAGATTGTTCATGGTTGTGAGGACTTTAGACACTGAAATTAGAGTGAAAAAGGAAATCTACAAACCCTTGAGTCAAAATCATAGTTCTCTGAATTTGTCACATCTGCCCAGGTCCAATGTCATGAGAATAGAATCAGAGTGCCACAGGCATGGCC…
123004806	1582	m01_d	1.68722	GGCCTGAAAGCTGGTCATGATATTCTTTGGTTTGCATCTCAGAACCAAGGGTGAAATATCTCCATTCTGGTAGATCGTTATCCCAAAATCATTTATCCCAAGTTTGTGCAAACAGTTATGCCTTATTGTTCCCATCAGTTCAAAGAAAATGCCCCAGATGATTTCTAGGAGGAAAACTGCAGTATTCAGCCCTGTCTCATCAAATGCCCAGCTCGTTCATGGATGCAAGAATTTTAGACACTGAAATTAGAATGAAGGAGGAAATCTACAAACCCTTGAGTCCAAATCATAGTTCTGTGAATTTTTTACATCTGCCTGGGTCCAATGTGCTGAGAGCGGGCTCAGGTTGCCACAGGCATGGCTGGAGACTAGGAATAGAGCCTTGGTCATTGACCCATT…
123006339	1533	m03_d	18.8691	CCTGAAGGCTGATCACGATAGAGATTCCTTGGTTTTTGTCCCAGAAACTGTGGGTAAAATTCCCTATTCTGGTAGATCGTTATCCCAATATCATTTGTCCCAAGTTTGTGCAAATGGTTATGCCATATTTTTCCAATCGATTTAAAGCAAATGCCCCCAAATGGTTGCTAGGAGAAAAACTGCACTATTCAGCCCTGTCTCATCAAATACTCAGATTGTTCATGGTAGCGAGGATTTTAGACGCTGAAATTAGAGTGAAGGATGAAATCTACAAGATCTACAAAATTGAGACAAAATCAGAGTTGTGTGAATTTGTCACATCTGCCCAGATCCAACATCTTGAGAGTAGGATTAGGGCGCCACAGGCATGGCCTGAGACTAGGAAGAGAGCCTTGCTCA…
123972523	966184	m01_rc	15.1201	CCTCAGGCCTACTGGAATATTTCTCTCAAAGTCTCCTGTTCTCACACTGACAAGACTGAAGTCCCTGTGTTAGGATTGGACAGAGGAATGTTTCTGTGTGCAAGGAAGAACTGCTTAATGTAAGAGGCCCCATCTGAATTTATTTGCAGGACCTCAGTGTGATCAAGTGAAAAAGGACTATCGAGAGGCAACATGTCCCAGGTGAGTCTGAGAAATTGTGGGCAGTTAATTTGGTGTTGACACCTGGAGATGCCAAGTCCAGGGAAAACAGAACATGCTGAAAATAATGATTTCATTCTTGTCAGCCAAGCCTGAATTACTCCTACTAATATTGCTGTTGCTTTTCATTGCAGTAAAGGTTTAGGTTTCCATTTCTTCCTACCCTTATCATTTACTAAC…
123974067	1544	m02_rc	21.5278	GGCCTCCTGAAGTATATCTCTCACATTGTCCTGTTCTCATGCTGAGGAGCCTGAGATCCCTGTGTGGGGATTAGACAGTGGGCTGTTATGGGTGTAGGTGAATTGGCTTATTTTGTCTGTCCCTCTCTGAATGTATTGCAGGAATTAAAAAGGACCAAGAAGAGGAAGAAGACCAAGGCCCACCAGGCCCCTGGTAACTTTAAGCAATTGTGAACAGCTACTTCTCTGTTGACACTTTGAGACTCCTGGTTCAGAGAAAACAGAGCAGGCTGACAATATCGATTACATCTTTTCAACCAAGCCTGAATTATTCCTACTAACATTGCTGTTGGTTTTCATTGCAGTAGATATTTAGGTTTCCATTTCTTCCTCCCCTTATCATTTACTAACCTACCGTAG…
124083775	109708	m03_d	20.5286	GGTTAACAATTGTCAAGAGCAGTTGGTGGTTCTGAAATACAATCCTCAGCCAAGGATCCCTCCTGTGTTACAGATGGATCAGCTAAAACAAGCCAACACTGAAGACACAAAGAATGAGGTTAGGTTCATTGAAACCAGGGTAACACCTTTGGATGAGCTAAACACAAAGATGACACTGACCTTGAGCAGGCATAGAAGCTCAGAGACATGCCTGCAAAATGAAATCCCTGAGGAATTTTGTAGCTACCCAGAGATACGTGGTTCAAATTAAAATGTCTGACTGATCGCTTCCGGCATGTGCTGCACAGTTATGTGAACGTGTCACACCTAACGTGGGTCCACTGTCTTCAGACTGAGCACAGGTTGCCACTGGCATGCTCTGAGAATAGGAATAGAGCC…
124085383	1608	m02_d	2.96717	ATTTCAGGAGGCCTGAAGGCTGGTCATGATAGAAATTCCTCGGTTTTTCTCCCAGAAACTGTGGGTAAAATGTCCCTATTCTAGTAGATCGTTATCCCAATATCATTTGTCCCAAGTTTGTGCAAACAGTTATGCCATATTTTTCCAATCAATTTAAAGCAAATACCCTCAAATGATTTCTAGGAGAAAAACTGCAATATTTAGCCCTGTCTCATCAAATACTCAGATTGTTCATGGTTGTGAGGACTTCAGACACTGAAATTAGAGTGAAAAAGGAAATCTACAAACCCTTGAGTCAAAATCATAGTTCTCTGAATTTGTCACATCTGCCCAGGTCCAATGTCATGAGAGTAGAATCAGAGTGCCACAGGCATGGCCTGAGACTAGGAAGAGAGCCAT…
124086965	1582	m01_d	1.42764	GGCCTGAAAGCTGGTCATGATATTCTTTGGTTTGCATCTCAGAACCAAGGGTGAAATATCCCTATTCTGGTAGATCGTTATCCCAAAATCATTTATCCCAAGTTTGTGCAAACAGTTATGCCTTATTGTTCCCATCAGTTCAAAGAAAATGCCCCAGATGATTTCTAGGAGGAAAACTGCAGTATTCAGCCCTGTCTCATCAAATGCCCAGCTGGTTCACGGATGCAACAATTTTAGACACTGAAATTAGAATGAAGGAGGAAATCTACAAACCCTTGAGTCCAAATCATAGTTCTGTGAATTTTTTACATCTGCCTGGGTCCAATGTGCTGAGAGCGGGCTCAGGTTGCCACAGGCATGGCTGGAGACTAGGAATAGAGCCTTGCTCACTGACCCATT…
124088498	1533	m03_d	15.673	CCTGAAGGCTGATCACGATAGAGATTCCTTGGTTTTTGTCCCAGAAACTGTGGGTAAAATTCCCTATTCTGGTAGATCGTTATCCCAATATCATTTGTCCCAAGTTTGTGCAAATGGTTATGCCATATTTTTCCAATCGATTTAAAGCAAATGCCCCCAAATGGTTGCTGGGAGAAAAACTGCACTATTCAGCCCTGTCTCATCAAATACTCAGATTGTTCATGGTAGCGAGGATTTTAGACGCTGAAATTAGAGTGAAGGATGAAATCTACAAGATCTACAAAATTGAGACAAAATCAGAGTTGTGTGAATTTGTCACATCTGCCCGGATCCAACATCTTGAGAGTAGGATTAGGGTGCCACAGGCATGGCCTGAGACTAGGAAGAGAGCCCTGCTCA…
124312407	223909	m03_d	20.59	GGTTAACAATTGTCAAGAGCAGTTGGTGGTTCTGAAATACAATCCTCAGCCAAGGATCCCACCTGTGTTACAGATGGATCAGCTAAAACAAGCCAACACTGAAGACACAAAGAATGAGGTTAGGTTCATTGAAACCAGGGTAACACCTTTGGATGAGCTAAACACAAAGATGACACTGACCTTGAGCAGTTATAGAAGCTCGGAGACATGCCTGCAAAATGAAATCCCTGAGGAACTTTGTAGCTACCCAGAGATACGTGGTTCAAATTAAAATGTCTGACTGATCACTCCCGGCATGTGCTGCACAGTTATGTGAACGTGTCACACCTAATGTGGGTCCATTGTCTTCAGACTGAGCACAGGTTGCCACTGGCATGGTTTGAGAATAGGAATAGAGCC…
124314021	1614	m02_d	3.91414	GAGGCCTGAAGGCTGGTCATGATAGAAATTCCTCGGTTTTTCTCCCAGAAACTGTGGGTAAAATGTCCCTATTCTAGTAGATCGTTATCCAAATATCATTTGTCCCAAGTTTGTGCAAACAGTTATGCCATATTTTTCCAATCAATTTAAAGCAAATACCCTCAAATGATTTCTAGGAGAAAAACTGCAATATTTAGCCCTGTCTCATCAAATACTCAGATTGTTCATGGTTGTGAGGACTTCAGACACTGAAATTAGAGTGAAAAAGGAAATCTACAAACCCTTGAGTCAAAATCATAGTTCTCTGAATTTGTCACATCTGCCCAGGTCCAATGTCATGAGAGTAGAATGAGAGTGCCACAGGCATGGCCTGAGACTAGGAAGAGAGCCATGCTCACT…
124315589	1568	m01_d	1.75211	GGAGGCCTGAAAGCTGGTCATGATATTCTTTGGTTTGCATCTCAGAACCAAGGGTGAAATATCACTATTCTGGTAGATCGTTATCCCAAAATCATTTATCCCAAGTTTGTGCAAACAGTTATGCCTTATTGTTCCCATCAGTTCAAAGAAAATGCCCCAGATGATTTCTAGGAGGAAAACTGCAGTATTCAGCCCTGTCTCATCAAATGCCCAGCTCGTTCACGGATGCAAGAATTTTAGACACTGAAATTAGAATGAGGGAGGAAATCTACAAACCCTTGAGTCCAAATCATAGTTCTGTGAATTTTTTACATCTGCCTGGGTCCAATGTGCTGAGAGCGGGCTCAGGTTGCCACAGGCATGGCTGGAGACTAGGAATAGAGCCTTGCTCACTGACCC…
124317121	1532	m03_d	15.4272	GCCTGAAGGCTGATCACGATAGAGATTCCTTGGTTTTTGTCCCAGAAACTGTGGGTAAAATTCCCTATTCTGGTAGATCGTTATCCCAATATCATTTGTCCCAAGTTTGTGCAAATGGTTATGCCATATTTTTCCAATCGATTTAAAGCAAATGCCCCCAAATGGTTGCTGGAAGAAAAACTGCACTATTCAGCCCTGTCTCATCAAATACTCAGATTGTTCATGGTAGCGAGGATTTTAGACGCTGAAATTAGAGTGAAGGATGAAATCTACAAGATCTACAAAATTGAGACAAAATCAGAGTTGTGTGAATTTGTCACATCTGCCCGGATCCAACATCTTGAGAGTAGGATTAGGGTGCCACAGGCATGGCCTGAGACTAGGAAGAGAGCCCTGCTC…
124804003	486882	m03_d	23.6632	GCTGAAGGACTGTGGCTTCTCTAACCAAAGGAGCCTAGCGGGTTAACAATTGTCAAGAGCAGTTGGTGGTTCTGAAATACAATCCTCAGCCAAGGATCCCTCCTGTGTTACAGATGGATCAGCTAAAACAAGCCAACACTGAAGACACAAAGAATGAGGTTAGGTTCATTGAAACCAGGGTAACACCTTTGGATGAGCTAAACACAAAGATGACACTGACCTTGAGCAGGTATAGAAGCTCAGAGACATGCCTGCAAAATGAAATCCCTGAGAAATTTTGTAGCTACCCAGAGATACGTGGTTCAAATTAAAATGTCTGACTGATCACTCCCGGCATGTGCTGCAGAGTTATGTGAACGTGTCACACCTAACGTGGGTCCACTGTCTTCAGACTGAGCA…
124805604	1601	m02_d	4.16667	AGATATATTTCAGGAGGCCTGAAGGCTGGTCATGATAGAAATTCCTCAGTTTTTCTCCCAGAAACTGTGGGTAAAATGTCCCTATTCTAGTAGATCGTTATCCCAATATCATTTGTCCCAAGTTTGTGCAAACAGTTATGCCATATTTTTCCAATCAATTTAAAGCAAATACCCTCAAATGATTTCTAGGAGAAAAACTGCAATATTTAGCCCTGTCTCATCAAATACTCAGATTGTTCATGGTTGTGAGGACTTTAGACACTGAAATTAGAGTGAAAAAGGAAATCTACAAACCCTTGAGTCAAAATCATAGTTCTCTGAATTTGTCACATCTGCCCAGGTCCGATGTCATGAGAGTAGAATCAGAGTGCCACAGGTATGGCCTGAAACTAGGAAGAG…
124807186	1582	m01_d	1.42764	GGCCTGAAAGCTGGTCATGATATTCTTTGGTTTGCATCTCAGAACCAAGGGTGAAATATCCCCATTCTGGTAGATCGTTATCCCAAAATCATTTATCCCAAGTTTGTGCAAACAGTTATGCCTTACTGTTCCCATCAGTTCAAAGAAAATGCCCCAGATGATTTCTAGGAGGAAAACTGCAGTATTCAGCCCTGTCTCATCAAATGCCCAGTTCGTTCATGGATGCAAGAATTTTAGACACTGAAATTAGAATGAAGGAGCAAATCTACAAACGCTTGAGTCCAAATCATAGTTCTGTGAATTTTTTACATCTGCCTGGGTCCAATGTGCTGAGAGCGGGCTCAGGTTGCCACAGGCATGGCTGGAGACTAGGAATAGAGCCTTGCTCACTGACCCATT…
124808718	1532	m02_d	16.1616	GCCTGAAGGCTGATCACGATAGAGATTCCTTGGTTTTTGTCCCAGAAACTGTGGGTAAAATTCCCTATTCTGGTAGATCGTTATCCCAATATCATTTGTCCCAAGTTTGTGCAAATGGTTATGCCATATTTTTCCAATCGATTTAAAGCAAATGCCCCTAAATGGTTGCTAGGAGAAAAACTGCACTATTCAGCCCTGTCTCATCAAATACTCAGATTGTTCATGGTAGCGAGGATTTTAGACGCTGAAATTAGAGTGAAGGATGAAATCTACAAGATCTACAAAATTGAGACAAAATCAGAGTTGTGTGAATTTGTCACATCTGCCCAGGTCCAATGTCATGAGAATAGGATCAGGGCGCCACAGGTATGGCCTGAGACTAGGAAGAGAGTCTTGCTC…
125165743	357025	m03_d	23.4173	GACTGTGGCTTCTCTAACCAAAGGAGCCTAGCGGGTTAACAATTGTCAAGAGCAGTTGGTGGTTCTGAAATACAATCCTCAGCCAAGGATCCCTCCTGTGTTACAGATGGATCAGCTAAAACAAGCCAACACTGAAGACACAAAGAATGAGGTTAGGTTCATTGAAACCAGGGTAACAATTTTGGATGAGCTAAACACAAAGATGACACTGACATTGAGCAGGTATAGAAGCTCAGAGACATGACTGCAAAATGAAATCCCTGAGGAATTTTGTAGCTACCCAGAGATACGTGGTTCAAATTAAAATGTCTGACTGATCACTCCCGGCATGTGCTGCACAGTTATGTGAATGTGTCACACCTAACGTGGGTCCATTGTCTTCAGACTGAGCACAGGTTG…
125167340	1597	m02_d	4.10353	AGATATATTTCAGGAGGCCTGAAGGCTGGTCATGATAGAAATTCCTCAGTTTTTCTCCCAGAAACTGTGGGTAAAATGTCCCTATTCTAGTAGATCGTTATCCCAATATCATTTGTCCCAAGTTTGTGCAAACAGTTATGCCATATTTTTCCAATCAATTTAAAGCAAATACCCTCAAATGATTTCTAGGAGAAAAACTGCAATATTTAGCCCTGTCTCATCAAATACTCAGATTGTTCATGGTTGTGAGGACTTTAGACACTGAAATTAGAGTGAAAAAGGAAATCTACAAACCCTTGAGTCAAAATCATAGTTCTCTGAATTTGTCACATCTGCCCAGGTCCGATGTCATGAGAGTAGAATCAGAGTGCCACAGGTATGGCCTGAAACTAGGAAGAG…
125168922	1582	m01_d	1.42764	GGCCTGAAAGCTGGTCATGATATTCTTTGGTTTGCATCTCAGAACCAAGGGTGAAATATCCCCATTCTGGTAGATCGTTATCCCAAAATCATTTATCCCAAGTTTGTGCAAACAGTTATGCCTTACTGTTCCCATCAGTTCAAAGAAAATGCCCCAGATGATTTCTAGGAGGAAAACTGCAGTATTCAGCCCTGTCTCATCAAATGCCCAGTTCGTTCATGGATGCAAGAATTTTAGACACTGAAATTAGAATGAAGGAGCAAATCTACAAACGCTTGAGTCCAAATCATAGTTCTGTGAATTTTTTACATCTGCCTGGGTCCAATGTGCTGAGAGCGGGCTCAGGTTGCCACAGGCATGGCTGCAGACTAGGAATAGAGCCTTGCTCACTGACCCATT…
125172384	3462	m02_d	22.4116	CCTGAAGGCTGGTCATGATAGAAATTCCTCAGTTTTTCTCCCAGAAACTGTGGGTAAAATGTCCCTATTCTAGTAGATCGTTATCCCAATATCATTTGTCCCAAGTTTATGCAAACAGTTATGCCATATTTTTCCAATCAATTTAAAGCAAATACCCTCAAATGATTTCTAGGAGAAAAACTGCAATATTTAGCCCTGTCTCATCAAATACTCAGATTGTTCATGGTTGTGAGGACTTTAGACACTGAAATTAGAGTGAAAAAGGAAATCTACAAACCCTTGAGTCAAAATCATAGTTCTCTGAATTTGTCACATCTGCCCAGGTCCAATGTCATGAGAGTAGAATCAGAGTGCCACAGGTATGGCCTGAGACTAGGAAGAGAGCCATGCTCACTGACC…
125604760	432376	m03_rc	16.4106	ACATTCCAAAACAGGGGAATTTTGCCCAAGGCTCATGAAAGAACCCAAGCCAGTTTTCTCAAGACTTGACCTCAGGCCTACTGGAATATTTCTCTCAAAGTCTCCTGTTCTCACACTGACAAGACTGATGTCCCTGTGTTAGGATTGGACAGAGGAATGTTTCTGTGTGCAAGGAAGAACTGCTTAATGTAAGAGGGCCCATCTGAATTTATTTGCAGGACATCGGTGGGATCAAGTGAAAAAGGAGGACCAAGAGGCAACAGGTCCCAGGTGAGTCTGAGAAATTGTGGACAGTTAATTTGATGTTGACACCTGGAGATGCCAAGTCCAGGGAAAACAGTACATGCTGAAAATAATGATTTTGTCTTGTCAGACAAGTCTGAATTATGCCTACTACAT…
125606377	1617	m01_rc	1.42764	CAGCCTTCAGGCCTCCTGAAGAATATCTCTCACAGTGTCCTATTCTCATGCTGAGGAGCCTGAAGTCCCTGTGTGAGGATTAGACAGTGGATTGTTATGTGTGTAGGAGAACCAGCTTAATATGTCTGTCCATGTCTGAACTTATTGCAGAAATTGAAAAGTACCAAGAAGTGGAAGAAGACCAAGACCCATCATGCCCCAGGTAACTTTGAGCAATTATGGATGCTTAATTCTGTGTTGACACCTGGAGATGCCACGTCCAGGGAAAACAGGAGTGTGTTCAAGTTCATGTTTTCAACGAAGGTTGAATTACTCCTACTGACATTGCTGTTGGTTTTCATTGCAGTAGATGTTTAGGTTTCCATTTCTTCCTCCCCTTATCATTTACTAACTTACTAT…
125607918	1541	m02_rc	3.34596	CCTCCTGAAGTATATCTCTCACATTGTCCTGTTCTCATGCTGAGGAGCCTGAGATCCCTGTGTGGGGATTAGACAGTGGACTGTTATGGGTGTAGGTGAATTGGCTTATTTAGTCTGTCCCTGTCTGAATGTATTGCAGGAATTAAAAAGGACCAAGAAGAGGAAGAAGACCAAGGCCCACCATGCCCCAGGTAACTGAGCAATTGTGAACAGCTACTTCTGTGTTGACATCTGGAGACTCCTGGTTCAGGGAAGACAGAGCGGGCTGACATTATCGATTACATCTTTTCAACCAAGCCTGAATCATTCCTACTAACATTGCTGTTGGTTTTCATTGCAGTAGATATTTAGGTTTCCATTTCTTCCTCCCCTTATCATTTACTAACCTACTGTAGGTGG…
125609501	1583	m03_rc	20.5286	CCAGCCTTCAGGCCTCCTGAAATATATCTCTCACAGTGTCCTATTCTTATGCTGAGGAGCCTGAGGTCCCTGTGTGAGGATTAGACAGTGGATTGTTATGTGTGTAGGGGAATCAGCTTAATGTGCCTGTCCATGTCTGAATTTATTGCAGAAATTGAAAAGAAGGGGAAGGGGAAGAAAAGAAGAGGAAGAAGATCAAACAAGAAAAGAAGAAGGGGAAGAAAAGAAGGGGAAGAAGATCAAAACCCACCATGCCCCAGGTAACTTTCAGCAATTGTGGATGCTTAGTTCTGTGTTAACACCTGGAGGCAACAGATTCAGGGAAACCGGAGTGTGTTTGATGTCATGTTTTCAACGAAGGCTGAATTACTCCTACTGTCATTGCTGTTGGTTTTCATT…
131633474	6023973	m01_d	23.1019	GTCAGTGGTTCTGAAATACAATTCTCAGCCAAGGATCCCTCCTGGGTTACAGATGGATCAGCTAAAACAAACCAACACTGAAGATACAAAGAATGGGGTTAGGTTCACTGAAACTAGGGTAACACCTTTGCATGAGCTAAACACAAAGATGACACTGACCTTGAGCAGGCATAGAAGGTCAGAGACATGCCTGCAAAATGAAATCCCTGCGGAACTTTGTAGCTACCCAGAGATATGTGGTTCAATTTAGAATGTCTGACAGATCACTCCTGGCATGTGCTGCATAGTTATGTGAATGTGTCACACCTAACTTTGGTCCAATGTCTTCAGACTTAGCACAGGTTGCCACTGGCATGGTCTGAGAATAGGAATAGAGCTATGCCCACTGACCCATCCTAT…
131635003	1529	m01_d	14.9903	GAGGCCTGAAGGCTGCTCATGATAGAGATTCCTTGGTTTTTGTCCCAGAAACTAAGGGTAAAATGTCCCTATTATGGTAGATTGTTATCCCAATATCATTTGTCCCAAGTTCGTGCAAATGGTTATGCCATATTTTTCCGATCAATTTAAAGCAAATGCCCTCAAATGATTTCTAGGAGAAAAACTGCAATAATCAGCCCTGTTTCATCAAATACTCAGGTTGTTCATGGTTGTGAGGATTTTGACTGAAAAAGGAAAACTACAAACCCTTGAGTCAAAATCATAGTTCTCTGAATTTGTCACATCTACCCAGGTCCAATGTCTTAAGAGTAGAATCTGAGTGCCACAGGCATGGCCTGAGATGAGGAAGAGAGCCACGCTCACTGACCCATCCCATGT…
131636504	1501	m02_d	14.0152	ATAGGACACTGTGAGAGATATTCTTCAGGAGGTCCGAAGGCTGATCATGATAGAGATTCCTTGGTTTTTGTCCCAGAAACTGTGGGTAAAATGTCCCTATTCTGGTAGATTGTTATCCCAATGTCATTTGTCCCAAGTTTGTGCAAATGATTATGCCGTATTTTTCCAATCAATTTAAAGCAAATGCCCCCAACTGGTTTCTAGGAGACAAACTGCACTATTCAGCCCTGTCTCATCAAATATTCAGATTGTTCATGGTTGTGAGGATATTGGACACTGAAATTAGAGTGAAGGAGGAAATCTACAAAATCTACAAAACTGAGACAAAATCAGAGTTGTGTGAATTTGTCACATCTGCCCGAATCCAATGTATTGAGAGTAAGATCAGGGTGCCACAAG…
131638088	1584	m01_d	17.9104	CCTGAAAGCCGGTCATGATAGAGATTCTTTAGTTGCATCTCAGAACCAAGGGTGAAATGCCACTATTCTGGTAGATCGTTATCCTAAAATCATTTATCCCAAGTTTGTGGAAATAGTTATGCCTTATTGTTCCCATCAATTCAAAGAAAATGCCCCAGATGATTTCTAGGAGGAAAACTGCAGTATTCAGCCCTGTTTCCTCAAATGCCCAGCTCGTTCATGGTTGCAAGATACTGAAACTAGAATGAAGGAGGAAATCTACAAACCCTTGAGTCCAAATAATAGTTCTGTGAATTTTTCACATCTGCCTGGGTCCAATGTGCTGAGAGTGGGCTGAGGTTGTCACAGGCATGGCTGGAGACTAGGAATAGAGCCATGCTCACTGACCCATTTCATGTC…
